# Supplementary material for: In vivo evaluation of insect wax for hair growth potential
Source: PLoS One. 2018 Feb 13;13(2):e0192612. doi: 10.1371/journal.pone.0192612 (PMC5811011; doi:10.1371/journal.pone.0192612)
Supplement: S2 File — (XLS) [file pone.0192612.s002.xls]

## Sheet: Sheet1
	7th	14th	18th	21th	24th	27th	30th	33th	35th			7th	14th	18th	21th	24th	27th	30th	33th	35th
45 % insect wax A-1	0	0.1	1.1	1.4	2.4	2.9	3	3	3		A-1	0	0	0.3	0.7	1.7	2.3	2.8	3	3
A-2	0	0.1	1.2	1.4	2.5	2.8	2.9	3	3		A-2	0	0	0.2	0.9	1.9	2.6	2.9	3	3
A-3	0	0.1	1.1	1.3	2.3	2.7	3	3	3		A-3	0	0	0.3	0.6	1.8	2.5	2.9	3	3
A-4	0.1	0.2	1.2	1.5	2.4	2.8	3	3	3		A-4	0	0.1	0.2	0.6	1.8	2.4	2.6	2.9	2.9
A-5	0	0.1	1.1	1.3	2.2	2.6	2.9	3	3		A-5	0	0	0.4	0.7	1.6	2.5	2.9	3	3
A-6	0	0.1	1	1.4	2.5	3	3	3	3		A-6	0.1	0.1	0.2	0.6	1.7	2.2	2.8	3	3
A-7	0	0.1	1.2	1.4	2.4	2.8	3	3	3		A-7	0	0.1	0.3	0.7	1.8	2.4	2.9	3	3
A-8	0.1	0.1	1.2	1.5	2.4	2.8	3	3	3		A-8	0	0	0.3	0.9	1.9	2.5	2.9	3	3
A-9	0	0.1	1.2	1.4	2.5	2.9	3	3	3		A-9	0	0.1	0.4	1	2	2.6	2.8	3	3
A-10	0	0.2	1	1.1	2.1	2.7	2.9	2.9	3		A-10	0	0	0.2	0.6	1.8	2.5	2.9	3	3
A-11	0	0.1	1.2	1.4	2.3	2.8	3	3	3		A-11	0.1	0.1	0.3	0.7	1.6	2.4	2.7	2.9	3
A-12	0	0.1	1.2	1.5	2.6	3	3	3	3		A-12	0	0	0.3	0.7	1.7	2.5	2.8	3	3
A-13	0	0.1	1.3	1.4	2.4	2.8	3	3	3		A-13	0	0	0.2	0.7	1.8	2.6	2.9	3	3
A-14	0	0.1	1	1.1	2.4	2.9	3	3	3		A-14	0	0.1	0.4	0.8	1.9	2.7	3	3	3
A-15	0	0.1	1.3	1.4	2.2	2.6	2.9	2.9	2.9		A-15	0	0	0.3	0.9	1.6	2.4	2.8	2.9	3
A-16	0	0.1	1.2	1.4	2.4	2.7	3	3	3		A-16	0	0.1	0.3	0.7	1.8	2.5	2.9	3	3
A-17	0	0.1	1.3	1.5	2.5	2.8	3	3	3		A-17	0	0	0.2	0.6	1.8	2.6	2.9	2.9	2.9
A-18	0	0.1	1.3	1.4	2.5	2.9	2.9	2.9	2.9		A-18	0	0	0.4	1	2	2.6	3	3	3
A-19	0	0.1	1	1.2	2.4	2.7	3	3	3		A-19	0	0	0.3	0.7	1.6	2.4	2.8	2.9	2.9
A-20	0	0.1	1	1.3	2.4	2.8	3	3	3		A-20	0	0	0.2	0.7	1.7	2.5	2.9	3	3
30 % insect wax B-1	0	0.1	0.9	1.2	2	2.7	2.9	3	3		B-1	0	0	0.4	0.7	1.7	2.5	2.9	3	3
B-2	0	0.1	1	1.3	2.2	2.9	3	3	3		B-2	0	0	0.5	0.8	1.8	2.5	2.9	3	3
B-3	0	0.2	1	1.3	2.3	3	3	3	3		B-3	0	0	0.6	0.8	1.9	2.8	3	3	3
B-4	0	0.1	0.8	1.2	2.4	2.8	3	3	3		B-4	0	0.1	0.7	0.9	1.6	2.7	3	3	3
B-5	0	0.1	0.9	1.3	2.4	2.8	2.8	2.9	2.9		B-5	0	0	0.4	0.5	1.5	2.6	2.8	3	3
B-6	0.1	0.2	1.1	1.4	2.4	2.7	2.9	3	3		B-6	0.1	0.2	0.6	0.7	1.8	2.4	2.7	2.9	3
B-7	0	0	0.7	1	2	2.5	3	3	3		B-7	0	0	0.5	0.7	1.7	2.5	2.9	3	3
B-8	0	0.1	0.9	1.2	2.3	2.8	3	3	3		B-8	0	0	0.5	0.7	1.8	2.5	2.9	3	3
B-9	0	0.1	0.8	1.2	2.2	2.7	2.9	2.9	3		B-9	0	0	0.6	0.6	1.9	2.8	3	3	3
B-10	0.1	0.2	1.1	1.4	2.4	2.8	3	3	3		B-10	0	0	0.4	0.5	1.6	2.5	2.9	3	3
B-11	0.1	0.2	1	1.5	2.4	2.8	3	3	3		B-11	0.1	0.1	0.5	0.6	1.7	2.4	2.7	2.8	2.9
B-12	0	0.1	1	1.3	2.3	2.6	2.9	3	3		B-12	0	0	0.4	0.5	1.5	2.6	2.8	3	3
B-13	0	0.1	1	1.2	2.2	2.7	2.8	3	3		B-13	0	0	0.7	1	2	2.5	2.8	3	3
B-14	0	0.1	1.1	1.4	2.4	2.8	3	3	3		B-14	0	0	0.4	0.7	1.6	2.3	2.9	3	3
B-15	0	0.1	0.9	1.3	2.3	2.9	3	3	3		B-15	0	0.1	0.6	0.9	1.7	2.6	2.9	3	3
B-16	0	0.2	0.9	1.4	2.2	2.7	2.9	3	3		B-16	0	0.1	0.5	0.7	1.8	2.5	2.9	3	3
B-17	0	0.3	1.2	1.5	2.5	2.8	3	3	3		B-17	0	0	0.5	0.8	1.8	2.7	2.9	2.9	3
B-18	0	0	0.8	1.1	2.3	2.6	3	3	3		B-18	0	0	0.4	0.5	1.6	2.6	3	3	3
B-19	0	0.1	1	1.3	2.4	2.8	3	3	3		B-19	0.1	0.1	0.5	0.7	1.7	2.5	2.8	3	3
B-20	0	0	1	1.4	2.4	2.7	2.9	2.9	3		B-20	0	0	0.6	0.6	1.7	2.7	3	3	3
10 % insect wax C-1	0	0	0	0.6	2.2	2.5	2.7	3	3		C-1	0	0	0	0.6	2	2.2	2.5	2.8	2.9
C-2	0	0	0	0.7	2.3	2.4	2.5	3	3		C-2	0	0	0	0.8	2.1	2.4	2.6	2.9	3
C-3	0	0	0	0.9	2.3	2.5	2.7	2.9	3		C-3	0	0	0	0.7	2.2	2.6	2.7	3	3
C-4	0	0	0.1	0.9	2.2	2.6	2.8	3	3		C-4	0	0	0	0.5	2	2.5	2.7	3	3
C-5	0	0.1	0.1	0.8	2.1	2.4	2.5	2.9	3		C-5	0	0.1	0.2	0.7	2.3	2.6	2.8	3	3
C-6	0	0	0	0.8	2.2	2.5	2.8	3	3		C-6	0	0	0	0.6	2.2	2.4	2.5	2.8	2.9
C-7	0.1	0.1	0.2	0.9	2.2	2.6	2.8	3	3		C-7	0	0.1	0.1	0.8	2.1	2.3	2.5	2.9	3
C-8	0	0	0	0.7	2.1	2.5	2.7	2.9	2.9		C-8	0	0	0	0.5	2	2.2	2.4	3	3
C-9	0	0	0	0.9	2.2	2.4	2.6	2.9	3		C-9	0.1	0	0	0.7	2.1	2.4	2.5	2.9	3
C-10	0	0	0.1	0.8	2.1	2.5	2.7	3	3		C-10	0	0	0	0.8	2	2.4	2.5	3	3
C-11	0	0	0.1	0.8	2.2	2.5	2.6	2.8	2.9		C-11	0	0	0.1	0.9	2.2	2.5	2.7	3	3
C-12	0	0	0	0.7	2	2.3	2.5	2.9	3		C-12	0	0	0	0.8	2.1	2.3	2.5	2.9	3
C-13	0	0	0	0.8	2.3	2.5	2.7	3	3		C-13	0	0	0	0.7	2.1	2.3	2.4	2.9	3
C-14	0	0	0	0.7	2.2	2.4	2.5	2.9	3		C-14	0	0	0	0.7	2	2.2	2.4	3	3
C-15	0	0	0	0.6	2.1	2.6	2.8	3	3		C-15	0	0	0	0.5	2	2.3	2.5	3	3
C-16	0	0	0	0.8	2.2	2.5	2.7	3	3		C-16	0	0	0	0.6	2.2	2.4	2.6	3	3
C-17	0.1	0.2	0.2	0.9	2.3	2.6	2.8	3	3		C-17	0.1	0.1	0.2	0.8	2.3	2.5	2.7	3	3
C-18	0	0	0	0.6	2	2.4	2.5	3	3		C-18	0	0	0	0.8	2.2	2.4	2.6	2.9	3
C-19	0	0	0	0.7	2.2	2.3	2.5	2.9	3		C-19	0	0	0	0.7	2.1	2.3	2.5	3	3
C-20	0	0.1	0.1	0.5	2	2.5	2.5	3	3		C-20	0	0.1	0	0.7	2	2.2	2.5	3	3
camellia oil D-1	0	0	0	0.8	2.5	2.7	2.9	3	3		D-1	0	0	0	0.6	2.5	2.6	2.7	2.9	3
D-2	0	0	0	0.6	2.6	2.8	2.8	2.9	3		D-2	0	0	0	0.7	2.6	2.7	2.8	3	3
D-3	0	0	0	0.8	2.7	2.9	3	3	3		D-3	0	0	0	0.6	2.5	2.6	2.7	2.8	2.9
D-4	0	0	0	0.7	2.6	2.8	2.9	3	3		D-4	0	0	0	0.5	2.4	2.5	2.8	3	3
D-5	0	0	0	0.5	2.5	2.6	2.6	2.8	2.9		D-5	0	0	0.1	0.7	2.5	2.7	2.8	2.9	3
D-6	0	0	0	0.8	2.6	2.8	2.8	2.9	3		D-6	0	0	0.1	0.6	2.6	2.8	2.9	3	3
D-7	0.1	0.1	0.2	0.8	2.7	2.8	2.9	3	3		D-7	0.1	0.2	0.2	0.8	2.7	2.9	3	3	3
D-8	0	0	0	0.6	2.5	2.6	2.7	2.9	3		D-8	0	0	0	0.5	2.4	2.5	2.6	2.9	3
D-9	0	0	0.1	0.9	2.8	2.8	2.9	3	3		D-9	0	0	0	0.6	2.5	2.7	2.9	3	3
D-10	0	0	0	0.6	2.6	2.7	2.8	3	3		D-10	0	0	0	0.5	2.6	2.8	2.9	3	3
D-11	0	0	0	0.8	2.7	2.7	2.9	3	3		D-11	0	0	0	0.7	2.4	2.6	2.7	3	3
D-12	0	0	0.1	1	2.8	2.9	2.9	3	3		D-12	0	0	0.1	0.9	2.7	2.9	3	3	3
D-13	0	0	0	0.8	2.4	2.5	2.7	2.9	3		D-13	0	0	0	0.7	2.5	2.8	2.9	3	3
D-14	0	0.1	0.2	0.9	2.5	2.7	2.9	3	3		D-14	0	0	0.1	0.8	2.6	2.8	2.8	3	3
D-15	0	0	0	0.8	2.4	2.6	2.7	3	3		D-15	0	0.1	0.2	1	2.7	2.9	2.9	3	3
D-16	0.1	0.2	0.2	1	2.8	2.9	3	3	3		D-16	0	0.1	0.2	0.8	2.6	2.8	2.9	3	3
D-17	0	0	0	0.7	2.5	2.7	2.8	3	3		D-17	0	0	0	0.7	2.5	2.7	2.8	3	3
D-18	0	0	0.1	0.8	2.4	2.6	2.8	2.9	3		D-18	0	0	0	0.6	2.5	2.6	2.6	2.8	2.9
D-19	0	0	0.1	0.9	2.6	2.7	2.9	3	3		D-19	0	0	0.1	0.7	2.4	2.7	2.7	2.9	3
D-20	0	0	0	0.8	2.6	2.8	2.9	3	3		D-20	0	0	0	0.6	2.6	2.8	2.9	3	3
5 % minoxidil tincture E-1	0	0.2	1.2	1.3	2.2	2.6	2.9	3	3		E-1	0	0	0.5	0.6	1.7	2.5	2.9	3	3
E-2	0	0.1	1.1	1.2	2.3	2.8	3	3	3		E-2	0	0.1	0.6	0.7	1.8	2.8	3	3	3
E-3	0	0.3	1.3	1.4	2.5	2.9	3	3	3		E-3	0	0.1	0.5	0.7	1.6	2.6	2.9	2.9	3
E-4	0	0.2	1	1.2	2.4	2.8	2.9	3	3		E-4	0	0	0.7	0.9	1.9	2.7	3	3	3
E-5	0.1	0.4	1.2	1.3	2.2	2.8	3	3	3		E-5	0	0.1	0.6	0.8	1.8	2.5	3	3	3
E-6	0	0.3	1.3	1.4	2.5	2.9	3	3	3		E-6	0.1	0.2	0.8	0.9	2	2.8	3	3	3
E-7	0	0.2	1.1	1.3	2.1	2.5	2.8	2.9	2.9		E-7	0	0.1	0.6	0.8	1.8	2.7	3	3	3
E-8	0.1	0.5	1.4	1.5	2.2	2.7	2.9	3	3		E-8	0	0	0.5	0.7	1.9	2.6	2.9	3	3
E-9	0	0.2	1.2	1.4	2.3	2.8	3	3	3		E-9	0	0.1	0.7	0.8	1.6	2.5	2.9	2.9	2.9
E-10	0	0.3	1.3	1.5	2.4	2.9	3	3	3		E-10	0	0.1	0.4	0.5	1.7	2.4	2.9	3	3
E-11	0	0.1	1.4	1.5	2.3	2.7	2.9	2.9	2.9		E-11	0	0.1	0.6	0.8	1.8	2.6	3	3	3
E-12	0	0.3	1.1	1.2	2.2	2.6	2.8	3	3		E-12	0	0	0.5	0.7	1.7	2.5	2.9	2.9	2.9
E-13	0	0.2	1	1.1	2.2	2.7	3	3	3		E-13	0.1	0.1	0.5	0.7	1.9	2.8	3	3	3
E-14	0	0.4	1.2	1.3	2.4	2.9	3	3	3		E-14	0	0	0.4	0.6	1.6	2.5	3	3	3
E-15	0	0.3	1.2	1.3	2.3	2.8	3	3	3		E-15	0	0	0.6	0.8	1.9	2.6	3	3	3
E-16	0	0.2	1.1	1.2	2.2	2.7	3	3	3		E-16	0	0	0.6	0.9	1.8	2.8	3	3	3
E-17	0	0.3	1.1	1.3	2.4	2.9	3	3	3		E-17	0	0	0.5	0.7	1.6	2.7	2.9	2.9	2.9
E-18	0	0.4	1.4	1.5	2.4	2.8	3	3	3		E-18	0	0	0.7	0.8	1.7	2.9	3	3	3
E-19	0	0.2	1.2	1.4	2.3	3	3	3	3		E-19	0	0	0.6	0.6	1.5	2.6	3	3	3
E-20	0	0.3	1.3	1.5	2.1	2.8	2.8	3	3		E-20	0.1	0.2	0.5	0.7	1.8	2.5	2.8	2.9	2.9
