# Supplementary material for: In vivo evaluation of insect wax for hair growth potential
Source: PLoS One. 2018 Feb 13;13(2):e0192612. doi: 10.1371/journal.pone.0192612 (PMC5811011; doi:10.1371/journal.pone.0192612)
Supplement: S3 File — (XLS) [file pone.0192612.s003.xls]

## Sheet: Sheet1
	16th		20th		30th				16th		20th		30th
45 % insect wax A-1	3.50, 3.53, 3.45, 3.48, 3.40, 3.45, 3.58, 3.35, 3.45, 3.55, 3.60, 3.25, 3.30, 3.35, 3.40, 3.21, 3.60, 3.25, 3.10, 3.19, 3.50, 3.51, 3.29, 3.48, 3.57, 3.66, 3.60, 3.55, 3.48, 3.41		7.03, 7.15, 7.21, 7.00, 7.30, 6.84, 6.92, 6.78, 6.90, 7.10, 6.81, 6.75, 6.77, 6.99, 7.25, 7.24, 7.20, 7.08, 7.00, 7.15, 7.11, 7.14, 6.78, 6.89, 6.99, 6.97, 7.12, 7.24, 6.80, 6.75		8.71, 8.91, 9.07, 9.65, 9.87, 8.78, 8.97, 8.56, 8.64, 9.24, 9.32, 8.14, 7.96, 7.68, 7.88, 9.07, 10.12, 9.35, 9.64, 8.24, 8.26, 9.75, 9.56, 9.38, 9.97, 10.06, 8.88, 8.87, 9.64, 9.31			A-1	0, 0, 0, 0, 0, 0, 0, 0, 0, 0, 0, 0, 0, 0, 0, 0, 0, 0, 0, 0, 0, 0, 0, 0, 0, 0, 0, 0, 0, 0,		2.89, 2.88, 2.75, 2.80, 3.01, 3.00, 3.05, 3.10, 3.18, 3.21, 3.20, 2.66, 2.78, 2.81, 2.80, 2.91, 2.96, 3.00, 3.09, 3.11, 3.22, 3.15, 2.65, 2.78, 2.81, 2.94, 2.96, 2.58, 2.54, 2.63		6.91, 6.52, 6.34, 6.06, 5.94, 5.86, 6.31, 7.01, 7.23, 6.35, 5.88, 9.36, 9.45, 8.64, 8.66, 6.41, 7.12, 6.54, 6.23, 5.84, 5.69, 7.31, 6.45, 6.25, 6.34, 6.78, 6.82, 6.10, 6.32, 6.64
A-2	3.28, 3.53, 3.54, 3.45, 3.30, 3.49, 3.68, 3.55, 3.65, 3.75, 3.62, 3.65, 3.60, 3.55, 3.30, 3.22, 3.40, 3.65, 3.10, 3.16, 3.53, 3.57, 3.39, 3.33, 3.48, 3.69, 3.62, 3.45, 3.68, 3.55		7.21, 7.04, 7.12, 7.09, 6.85, 6.74, 6.69, 6.81, 6.93, 7.03, 7.20, 6.55, 6.66, 6.87, 6.78, 7.14, 6.86, 6.97, 7.01, 6.83, 7.08, 6.94, 6.58, 6.90, 6.89, 7.07, 7.17, 6.84, 6.68, 7.15		8.12, 8.35, 8.69, 8.45, 8.71, 9.07, 9.26, 8.79, 8.89, 9.61, 7.98, 7.83, 9.20, 9.87, 10.05, 10.09, 7.86, 9.54, 9.63, 8.67, 9.07, 9.16, 7.69, 7.83, 8.07, 8.29, 8.34, 8.97, 9.17, 8.76			A-2	0, 0, 0, 0, 0, 0, 0, 0, 0, 0, 0, 0, 0, 0, 0, 0, 0, 0, 0, 0, 0, 0, 0, 0, 0, 0, 0, 0, 0, 0,		3.05, 3.10, 3.21, 3.11, 3.28, 3.33, 3.16, 3.00, 2.96, 2.88, 3.21, 3.39, 3.18, 3.13, 2.99, 2.87, 2.71, 2.76, 3.04, 3.06, 3.21, 3.23, 3.40, 2.71, 2.80, 2.99, 3.00, 3.04, 2.67, 2.77		8.01, 8.26, 7.05, 7.16, 6.35, 6.45, 7.46, 7.24, 6.84, 6.35, 7.45, 7.86, 8.21, 7.54, 7.65, 8.03, 6.57, 7.56, 6.84, 6.43, 7.55, 8.31, 8.45, 7.21, 7.05, 6.54, 6.84, 6.23, 6.45, 6.32
A-3	3.68, 3.73, 3.54, 3.85, 3.80, 3.89, 3.68, 3.57, 3.95, 3.78, 3.82, 3.95, 3.90, 3.95, 3.80, 3.92, 3.50, 3.68, 3.60, 3.56, 3.83, 3.57, 3.59, 3.43, 3.38, 3.67, 3.72, 3.85, 3.88, 3.75		7.20, 7.18, 6.82, 6.95, 7.05, 7.25, 7.18, 7.18, 7.18, 7.31, 7.01, 6.98, 7.17, 6.85, 6.71, 6.90, 7.37, 7.00, 7.24, 7.14, 7.07, 7.23, 6.88, 6.74, 7.13, 6.85, 7.12, 7.04, 7.30, 7.27		7.71, 7.68, 7.59, 7.94, 8.05, 8.96, 8.64, 8.23, 8.51, 8.36, 9.07, 7.48, 7.36, 7.48, 7.56, 7.36, 7.57, 8.09, 8.00, 7.78, 7.49, 7.67, 9.54, 7.68, 7.66, 7.78, 7.96, 8.07, 9.35, 9.46			A-3	0, 0, 0, 0, 0, 0, 0, 0, 0, 0, 0, 0, 0, 0, 0, 0, 0, 0, 0, 0, 0, 0, 0, 0, 0, 0, 0, 0, 0, 0,		2.65, 2.58, 2.55, 2.69, 2.71, 2.75, 2.88, 2.64, 2.49, 2.45, 2.56, 2.66, 2.71, 2.89, 2.81, 2.99, 3.02, 3.05, 3.03, 3.10, 2.98, 2.87, 2.65, 2.42, 2.41, 2.50, 2.67, 2.60, 2.63, 2.48		6.56, 7.69, 7.95, 8.12, 8.64, 9.02, 9.42, 7.36, 7.52, 7.31, 6.12, 6.23, 6.45, 6.35, 7.68, 8.45, 8.03, 8.15, 8.06, 8.63, 8.45, 7.64, 7.21, 7.06, 6.53, 6.45, 7.35, 7.15, 7.68, 6.87
A-4	3.78, 3.54, 3.56, 3.47, 3.60, 3.75, 3.45, 3.53, 3.50, 3.63, 3.40, 3.63, 3.88, 3.55, 3.71, 3.82, 3.49, 3.61, 3.68, 3.46, 3.43, 3.52, 3.50, 3.56, 3.29, 3.97, 3.92, 3.81, 3.80, 3.55		7.00, 6.85, 6.71, 6.62, 6.74, 7.01, 6.59, 7.14, 6.87, 6.93, 7.11, 6.61, 6.73, 6.69, 6.81, 7.00, 6.73, 6.72, 7.09, 6.90, 6.88, 7.20, 6.76, 6.93, 6.99, 7.12, 7.26, 6.77, 6.56, 6.63		7.34, 7.87, 7.96, 7.24, 7.39, 8.05, 8.49, 8.34, 7.79, 7.68, 7.94, 8.69, 8.24, 9.01, 9.28, 9.67, 7.38, 8.09, 7.66, 7.88, 9.12, 8.65, 8.93, 7.45, 7.67, 7.80, 7.73, 7.68, 7.59, 7.67			A-4	0, 0, 0, 0, 0, 0, 0, 0, 0, 0, 0, 0, 0, 0, 0, 0, 0, 0, 0, 0, 0, 0, 0, 0, 0, 0, 0, 0, 0, 0		2.55, 2.46, 2.63, 2.59, 2.68, 2.70, 2.75, 2.81, 2.93, 2.84, 2.42, 2.49, 2.40, 2.59, 2.57, 2.69, 2.78, 2.91, 2.93, 3.01, 3.00, 3.12, 3.15, 2.84, 2.80, 2.76, 2.69, 2.86, 2.89, 2.93		7.66, 8.23, 8.96, 8.32, 6.12, 6.35, 6.24, 7.56, 7.68, 9.45, 9.23, 9.07, 8.35, 8.45, 8.06, 8.36, 8.45, 9.45, 9.67, 9.85, 6.58, 6.78, 6.93, 7.56, 8.75, 8.05, 9.14, 9.36, 9.45, 8.63
A-5	3.53, 3.55, 3.47, 3.28, 3.61, 3.25, 3.48, 3.65, 3.70, 3.43, 3.55, 3.69, 3.71, 3.38, 3.57, 3.71, 3.56, 3.28, 3.23, 3.49, 3.19, 3.70, 3.49, 3.44, 3.47, 3.68, 3.48, 3.54, 3.55, 3.60		7.25, 7.33, 7.34, 7.10, 7.26, 7.03, 7.24, 7.08, 6.89, 7.36, 6.91, 7.08, 6.97, 7.28, 6.79, 6.87, 7.07, 7.23, 7.16, 7.33, 7.36, 7.25, 7.39, 7.05, 6.98, 7.15, 7.26, 6.83, 7.31, 7.09		9.39, 9.67, 9.56, 9.04, 9.02, 9.37, 8.26, 8.13, 8.49, 9.10, 10.02, 10.36, 1.57, 9.13, 8.88, 7.98, 8.70, 9.68, 10.13, 9.67, 9.23, 9.37, 9.62, 9.08, 9.13, 10.01, 9.64, 8.34, 8.97,9.37			A-5	0, 0, 0, 0, 0, 0, 0, 0, 0, 0, 0, 0, 0, 0, 0, 0, 0, 0, 0, 0, 0, 0, 0, 0, 0, 0, 0, 0, 0, 0		3.05, 3.09, 3.10, 3.07, 3.15, 3.21, 3.26, 3.24, 3.30, 3.19, 3.28, 2.97, 2.91, 2.86, 2.84, 2.78, 2.79, 3.00, 3.35, 3.40, 3.23, 2.61, 2.65, 2.71, 2.70, 2.73, 3.14, 3.12, 3.26, 3.30		8.85, 8.26, 7.05, 7.45, 7.56, 7.46, 7.14, 7.45, 8.65, 8.69, 8.94, 8.76, 9.01, 9.06, 9.15, 9.46, 9.98, 10.01, 9.75, 9.68, 8.64, 8.98, 8.87, 7.86, 7.99, 8.31, 8.54, 8.69, 9.76, 9.65
A-6	3.37, 3.35, 3.29, 3.41, 3.56, 3.19, 3.20, 3.25, 3.44, 3.39, 3.47, 3.13, 3.18, 3.45, 3.32, 3.30, 3.33, 3.45, 3.41, 3.45, 3.29, 3.37, 3.41, 3.48, 3.28, 3.20, 3.38, 3.67, 3.59, 3.71		6.70, 6.75, 6.63, 6.59, 6.63, 6.91, 6.82, 7.00, 6.57, 6.56, 6.81, 6.56, 6.73, 6.90, 6.83, 6.78, 7.03, 6.93, 6.59, 6.51, 6.68, 6.55, 6.68, 7.03, 6.90, 6.72, 7.06, 6.69, 6.84, 6.70		7.58, 7.66, 7.94, 8.01, 8.06, 8.53, 8.46, 9.05, 9.48, 7.68, 7.88, 8.91, 10.08, 10.06, 8.67, 8.45, 8.67, 7.89, 7.99, 7.96, 8.35, 8.36, 8.67, 9.14, 9.23, 7.84, 7.69, 7.53, 8.05, 8.46			A-6	0, 0, 0, 0, 0, 0, 0, 0, 0, 0, 0, 0, 0, 0, 0, 0, 0, 0, 0, 0, 0, 0, 0, 0, 0, 0, 0, 0, 0, 0		2.61, 2.57, 2.81, 2.85, 2.86, 2.35, 2.15, 3.01, 2.89, 2.96, 3.14, 3.26, 3.45, 3.36, 2.10, 3.55, 2.71, 2.86, 2.70, 2.97, 3.24, 3.28, 2.34, 3.32, 2.58, 2.76, 2.80, 2.97, 3.24, 3.03		6.21, 6.35, 6.45, 6.35, 6.69, 6.74, 7.01, 7.06, 7.54, 6.98, 8.01, 8.14, 7.56, 7.89, 7.31, 7.15, 7.25, 6.54, 6.89, 6.54, 6.38, 7.15, 7.56, 8.42, 8.56, 7.35, 7.46, 7.22, 7.45, 7.35
A-7	3.09, 3.17, 3.26, 3.21, 3.36, 3.35, 3.48, 3.39, 3.47, 3.27, 3.35, 3.26, 3.10, 3.31, 3.45, 3.53, 3.59, 3.60, 3.61, 3.53, 3.47, 3.22, 2.99, 3.09, 3.25, 3.00, 3.54, 3.53, 3.64, 3.75		7.11, 7.01, 6.93, 6.80, 6.92, 7.01, 6.99, 7.05, 6.89, 7.02, 6.94, 6.59, 6.84, 6.73, 6.98, 6.76, 7.05, 6.90, 6.78, 7.09, 6.97, 6.83, 7.05, 6.95, 7.07, 6.91, 6.88, 7.08, 6.93, 7.05		7.51, 7.52, 7.46, 7.59, 7.36, 7.88, 8.09, 8.16, 8.24, 9.07, 9.26, 8.37, 7.68, 7.99, 8.69, 8.46, 7.55, 7.94, 7.60, 8.36, 9.07, 8.67, 9.12, 9.35, 7.54, 7.69, 7.83, 8.34, 7.94, 7.68, 8.63			A-7	0, 0, 0, 0, 0, 0, 0, 0, 0, 0, 0, 0, 0, 0, 0, 0, 0, 0, 0, 0, 0, 0, 0, 0, 0, 0, 0, 0, 0, 0		2.88, 2.89, 2.87, 2.79, 2.91, 2.96, 3.01, 3.15, 3.26, 3.67, 2.65, 2.58, 2.69, 2.6., 2.97, 3.05, 3.13, 3.10, 3.21, 3.25, 3.00, 2.99, 2.80, 2.81, 2.76, 2.89, 2.74, 2.65, 2.88, 3.00		7.01, 7.23, 7.35, 6.45, 6.56, 6.81, 6.31, 7.04, 7.08, 7.46, 7.55, 7.89, 8.01, 7.29, 7.36, 9.04, 7.66, 6.35, 6.58, 6.48, 9.12, 8.87, 8.36, 9.07, 8.54, 7.45, 7.26, 6.56, 6.84, 6.83
A-8	3.98, 3.76, 3.64, 3.99, 3.45, 3.35, 3.78, 3.84, 3.70, 3.59, 3.66, 3.54, 3.52, 3.53, 3.49, 3.60, 3.78, 3.81, 3.60, 3.50, 3.74, 3.63, 3.64, 3.78, 3.41, 3.77, 3.85, 3.63, 3.90, 3.73		7.30, 7.28, 7.31, 7.09, 7.15, 7.21, 7.08, 7.19, 7.13, 7.03, 7.01, 7.00, 6.89, 6.97, 6.88, 7.07, 7.13, 7.20, 7.26, 7.27, 7.16, 6.98, 7.18, 6.93, 7.17, 6.98, 7.23, 7.20, 7.17, 6.95		10.01, 10.21, 10.36, 9.86, 9.67, 9.54, 9.36, 8.65, 8.67, 9.16, 9.01, 10.36, 10.09, 9.34, 9.65, 8.35, 8.64, 9.97, 9.65, 9.34, 9.77, 9.68, 10.15, 10.23, 9.78, 9.68, 9.94, 10.08, 10.24, 9.87			A-8	0, 0, 0, 0, 0, 0, 0, 0, 0, 0, 0, 0, 0, 0, 0, 0, 0, 0, 0, 0, 0, 0, 0, 0, 0, 0, 0, 0, 0, 0		3.21, 3.23, 3.35, 3.16, 3.33, 3.06, 3.01, 3.49, 3.51, 3.56, 2.89, 2.48, 2.57, 2.63, 2.75, 2.86, 2.99, 2.08, 3.11, 3.45, 3.36, 3.50, 3.42, 2.51, 2.43, 3.64, 3.67, 3.72, 3.60, 3.52		8.89, 8.68, 8.79, 7.56, 7.65, 7.84, 7.36, 7.52, 8.12, 8.36, 8.65, 7.45, 9.06, 9.01, 9.36, 8.25, 8.45, 7.69, 7.35, 8.69, 8.88, 9.60, 10.01, 10.36, 9.54, 9.68, 9.21, 9.55, 9.38, 10.04
A-9	3.98, 4.13, 4.04, 4.15, 3.88, 3.99, 3.91, 4.07, 4.10, 3.75, 3.68, 3.75, 3.51, 3.49, 4.18, 3.72, 3.93, 3.64, 3.50, 3.86, 3.70, 3.51, 3.41, 3.46, 3.75, 3.90, 3.42, 3.45, 3.95, 3.87		7.30, 7.37, 7.15, 7.18, 7.08, 7.19, 7.18, 7.25, 7.21, 7.28, 7.01, 6.99, 6.89, 7.06, 7.35, 7.21, 7.09, 6.83, 7.18, 7.29, 7.35, 7.18, 7.04, 6.95, 7.19, 6.87, 7.15, 7.08, 6.97, 6.78		10.13, 10.35, 10.09, 9.87, 9.64, 9.58, 8.14, 8.65, 8.39, 7.99, 7.93, 8.12, 9.07, 9.26, 8.67, 10.23, 9.57, 10.57, 10.11, 8.69, 9.67, 9.59, 9.64, 8.64, 8.71, 9.46, 8.07, 8.64, 9.36, 8.67			A-9	0, 0, 0, 0, 0, 0, 0, 0, 0, 0, 0, 0, 0, 0, 0, 0, 0, 0, 0, 0, 0, 0, 0, 0, 0, 0, 0, 0, 0, 0		3.77, 3.68, 3.55, 3.42, 3.69, 3.71, 3.46, 3.48, 3.50, 3.13, 3.29, 3.07, 3.05, 2.97, 2.68, 2.88, 2.70, 2.61, 3.57, 3.52, 3.64, 3.73, 3.14, 3.00, 2.57, 2.69, 3.66, 3.72, 3.43, 2.80		7.15, 7.56, 6.56, 6.23, 6.12, 6.35, 7.12, 7.45, 7.56, 7.35, 8.12, 8.01, 8.22, 7.23, 8.05, 6.54, 6.35, 6.69, 7.56, 7.12, 7.35, 7.45, 8.63, 8.45, 6.66, 6.31, 7.25, 7.31, 7.06, 7.24
A-10	4.15, 4.10, 4.06, 3.98, 3.90, 3.87, 3.96, 3.70, 3.68, 4.08, 3.79, 3.80, 3.63, 4.20, 3.97, 3.83, 3.52, 3.88, 3.63, 3.91, 3.93, 3.82, 4.00, 4.16, 4.09, 3.90, 3.72, 3.69, 3.91, 3.974		6.65, 6.70, 6.59, 6.55, 6.70, 6.75, 6.93, 6.45, 6.61, 6.96, 6.41, 6.46, 6.50, 6.68, 6.73, 6.49, 7.01, 6.98, 6.45, 6.71, 6.87, 6.47, 6.63, 6.84, 6.64, 6.77, 6.50, 6.47, 6.95, 6.84		7.71, 7.89, 7.37, 7.69, 7.88, 7.91, 8.12, 8.36, 8.69, 8.07, 8.10, 9.06, 9.17, 7.34, 7.29, 7.64, 7.33, 7.96, 7.88, 8.30, 7.99, 8.61, 7.45, 7.35, 7.29, 7.64, 7.82, 7.91, 7.66, 8.19			A-10	0, 0, 0, 0, 0, 0, 0, 0, 0, 0, 0, 0, 0, 0, 0, 0, 0, 0, 0, 0, 0, 0, 0, 0, 0, 0, 0, 0, 0, 0		2.55, 2.36, 2.99, 2.96, 3.04, 3.15, 3.27, 3.36, 3.07, 2.21, 2.15, 2.02, 3.46, 3.58, 3.24, 3.16, 3.35, 3.44, 2.26, 2.34, 2.23, 2.14, 2.28, 2.64, 2.86, 2.97, 3.18, 3.29, 3.45, 2.99		6.12, 6.23, 6.56, 6.04, 5.23, 5.84, 5.69, 6.31, 6.48, 7.45, 7.07, 7.16, 6.35, 5.33, 5.28, 5.78, 6.66, 6.54, 6.21, 6.35, 6.87, 7.06, 7.89, 8.01, 8.06, 8.34, 7.15, 6.45, 6.85, 6.78
A-11	3.31, 3.23, 3.19, 3.33, 3.20, 3.28, 3.18, 3.08, 3.27, 3.45, 3.41, 3.17, 3.19, 3.18, 3.49, 3.50, 3.41, 3.34, 3.51, 3.39, 3.29, 3.47, 3.10, 3.18, 3.22, 3.06, 3.10, 3.45, 3.39, 3.22		7.07, 7.10, 7.14, 7.08, 7.19, 6.87, 6.98, 6.86, 7.20, 7.22, 7.00, 7.24, 7.13, 7.24, 7.31, 6.91, 7.25, 7.07, 6.84, 7.05, 6.87, 7.13, 6.92, 6.80, 7.03, 7.05, 6.70, 6.99, 7.15, 7.21		8.05, 8.16, 9.06, 9.45, 9.46, 9.67, 8.97, 8.69, 8.87, 9.63, 8.27, 9.46, 7.85, 9.58, 9.76, 8.12, 7.86, 7.88, 7.91, 8.63, 8.14, 10.36, 10.56, 10.13, 8.64, 8.79, 8.99, 8.65, 8.47, 9.03			A-11	0, 0, 0, 0, 0, 0, 0, 0, 0, 0, 0, 0, 0, 0, 0, 0, 0, 0, 0, 0, 0, 0, 0, 0, 0, 0, 0, 0, 0, 0		3.05, 3.16, 3.09, 3.24, 3.36, 3.55, 3.46, 3.33, 3.67, 3.70, 2.52, 2.43, 2.18, 2.29, 3.55, 3.74, 3.68, 3.60, 2.55, 2.19, 2.34, 3.30, 3.09, 3.13, 3.22, 3.67, 3.80, 2.10, 2.19, 2.34		7.01, 7.25, 7.26, 7.24, 6.35, 6.56, 6.48, 6.69, 7.05, 7.15, 7.45, 6.86, 6.98, 6.75, 7.36, 7.89, 8.15, 8.46, 7.56, 7.68, 8.05, 8.16, 7.45, 7.36, 9.05, 9.45, 9.36, 8.15, 8.36, 7.14
A-12	3.10, 3.04, 3.01, 3.12, 2.90, 2.98, 2.81, 3.01, 2.97, 3.21, 3.04, 2.79, 3.19, 3.27, 2.99, 2.65, 2.69, 3.22, 3.31, 3.09, 3.15, 3.27, 3.00, 2.88, 3.12, 3.06, 2.97, 2.95, 2.79, 2.88		6.98, 7.31, 7.25, 7.20, 6.90, 7.17, 7.35, 7.05, 7.22, 6.87, 7.11, 7.19, 7.28, 6.85, 7.09, 7.19, 7.33, 7.13, 7.08, 6.91, 7.05, 6.93, 6.79, 7.06, 7.14, 7.24, 7.27, 7.14, 6.95, 7.19		10.01, 10.23, 10.36, 10.54, 10.69, 9.58, 9.87, 9.68, 9.54, 8.64, 8.95, 8.37, 8.07, 9.46, 9.26, 9.13, 9.67, 9.81, 10.01, 10.06, 9.64, 8.45, 8.21, 8.16, 8.10, 9.45, 9.35, 9.74, 9.68, 8.88			A-12	0, 0, 0, 0, 0, 0, 0, 0, 0, 0, 0, 0, 0, 0, 0, 0, 0, 0, 0, 0, 0, 0, 0, 0, 0, 0, 0, 0, 0, 0		3.85, 3.08, 3.89, 3.74, 3.46, 3.82, 3.56, 3.37, 3.46, 3.07, 3.37, 3.89, 3.61, 2.25, 2.18, 2.83, 2.34, 2.16, 2.75, 3.88, 3.55, 3.92, 3.02, 3.67, 2.46, 2.99, 3.38, 3.92, 3.03, 3.15		10.02, 10.03, 9.89, 9.68, 9.78, 9.68, 9.33, 8.56, 8.94, 8.26, 8.31, 7.56, 7.36, 7.21, 7.14, 8.25, 8.56, 7.21, 7.15, 7.63, 8.14, 8.20, 8.63, 8.56, 8.48, 9.21, 9.45, 9.36, 9.67, 10.01
A-13	3.21, 3.17, 2.81, 2.92, 2.88, 3.19, 3.11, 2.83, 2.94, 2.99, 3.10, 2.68, 2.88, 2.99, 3.00, 3.25, 2.89, 3.02, 3.13, 2.78, 3.17, 3.09, 2.86, 2.98, 2.92, 3.11, 3.37, 3.08, 3.34, 3.24		7.33, 7.41, 7.07, 7.21, 7.20, 7.31, 7.29, 7.15, 7.09, 7.23, 7.07, 6.91, 6.99, 7.08, 6.79, 6.87, 7.23, 7.15, 7.06, 7.15, 7.08, 7.14, 7.09, 7.27, 7.15, 7.09, 7.15, 7.16, 7.37, 7.26		8.69, 8.78, 9.12, 9.36, 8.14, 8.69, 9.66, 10.45, 10.01, 8.71, 8.76, 9.56, 8.41, 9.69, 8.13, 8.46, 8.31, 10.21, 9.01, 10.10, 7.96, 7.81, 9.01, 9.18, 9.45, 9.37, 8.64, 8.72, 8.64, 8.50			A-13	0, 0, 0, 0, 0, 0, 0, 0, 0, 0, 0, 0, 0, 0, 0, 0, 0, 0, 0, 0, 0, 0, 0, 0, 0, 0, 0, 0, 0, 0		4.05, 3.68, 3.39, 3.54, 3.76, 3.01, 3.05, 3.21, 3.36, 3.49, 3.46, 2.87, 2.15, 2.06, 2.35, 2.43, 3.66, 3.57, 3.94, 3.55, 2.33, 2.67, 2.68, 2.19, 3.08, 3.16, 3.29, 3.37, 3.12, 2.06		8.01, 8.45, 7.56, 7.24, 7.12, 7.31, 7.01, 7.05, 7.45, 8.25, 8.36, 8.56, 8.75, 9.01, 9.26, 9.34, 8.88, 9.64, 9.35, 7.26, 7.45, 7.35, 7.06, 7.66, 8.31, 8.45, 8.36, 8.22, 8.97, 7.66,
A-14	3.50, 3.45, 3.67, 3.18, 3.59, 3.67, 3.78, 3.38, 3.64, 3.71, 3.43, 3.55, 3.56, 3.81, 3.28, 3.47, 3.53, 3.50, 3.20, 3.69, 3.70, 3.40, 3.41, 3.53, 3.21, 3.28, 3.33, 3.54, 3.50, 3.61		6.91, 6.87, 7.01, 7.05, 7.00, 6.68, 6.71, 6.67, 6.90, 6.85, 7.01, 6.79, 6.65, 6.90, 6.83, 6.85, 7.01, 6.88, 7.13, 7.07, 6.81, 6.97, 6.85, 7.09, 6.95, 6.91, 7.10, 7.09, 6.98, 7.00		7.52, 7.63, 7.98, 8.01, 8.23, 8.16, 8.46, 8.51, 8.69, 9.01, 8.14, 7.96, 7.84, 9.10, 8.66, 8.98, 7.45, 7.36, 7.64, 7.23, 7.34, 7.45, 7.68, 7.99, 8.01, 8.07, 7.34, 7.45, 7.43, 7.30			A-14	0, 0, 0, 0, 0, 0, 0, 0, 0, 0, 0, 0, 0, 0, 0, 0, 0, 0, 0, 0, 0, 0, 0, 0, 0, 0, 0, 0, 0, 0		3.15, 3.35, 3.26, 2.68, 2.54, 2.48, 2.14, 3.46, 3.58, 3.26, 3.10, 2.17, 2.09, 2.38, 2.29, 3.56, 3.47, 3.69, 3.61, 2.47, 2.88, 2.96, 3.08, 3.19, 3.22, 3.46, 3.55, 3.09, 3.45, 3.10		7.50, 7.45, 7.63, 7.01, 7.06, 6.56, 6.69, 6.54, 6.39, 7.23, 7.84, 7.69, 8.01, 8.26, 8.35, 8.46, 8.09, 7.45, 7.63, 7.21, 7.45, 7.66, 7.10, 7.23, 6.58, 6.96, 8.45, 8.69, 8.42, 7.56
A-15	3.66, 3.57, 3.47, 3.90, 3.65, 3.35, 3.89, 3.94, 3.60, 3.62, 3.62, 3.58, 3.42, 3.38, 3.39, 3.67, 3.88, 3.72, 3.77, 3.69, 3.48, 3.73, 3.55, 3.68, 3.72, 3.68, 3.45, 3.69, 3.81, 3.65		7.33, 7.41, 7.38, 7.25, 7.10, 7.24, 7.13, 7.09, 7.29, 7.30, 6.99, 7.19, 7.18, 7.07, 7.47, 7.39, 7.21, 7.33, 7.05, 7.46, 7.40, 7.12, 7.19, 7.23, 7.18, 7.05, 7.36, 7.27, 7.20, 7.34		8.71, 8.56, 8.96, 8.64, 8.77, 9.01, 8.84, 8.36, 9.01, 9.06, 8.84, 8.64, 7.98, 7.93, 10.01, 10.13, 8.96, 8.45, 8.31, 7.99, 9.94, 10.14, 8.69, 8.14, 7.63, 7.86, 9.53, 8.99, 9.61, 8.78			A-15	0, 0, 0, 0, 0, 0, 0, 0, 0, 0, 0, 0, 0, 0, 0, 0, 0, 0, 0, 0, 0, 0, 0, 0, 0, 0, 0, 0, 0, 0		4.00, 3.26, 3.23, 3.16, 3.28, 3.00, 3.09, 3.48, 3.66, 3.57, 4.06, 2.18, 2.29, 2.47, 2.68, 2.94, 2.61, 3.65, 3.44, 4.00, 3.89, 3.94, 2.34, 2.56, 3.46, 3.33, 3.29, 3.18, 3.20, 2.88		7.01, 7.05, 7.46, 7.36, 7.54, 6.56, 6.21, 6.34, 6.96, 8.15, 7.65, 6.55, 6.34, 6.59, 8.01, 7.69, 7.54, 7.36, 7.03, 7.20, 7.13, 8.45, 6.33, 6.52, 6.12, 6.34, 6.27, 6.45, 8.21, 8.06
A-16	3.77, 3.83, 4.10, 4.00, 3.91, 3.87, 3.79, 3.65, 4.24, 4.15, 3.54, 3.57, 3.41, 3.38, 4.05, 3.72, 3.87, 3.66, 3.58, 3.76, 3.52, 3.97, 3.81, 3.67, 3.85, 3.97, 4.00, 3.95, 3.88, 4.07		7.15, 7.19, 7.13, 7.01, 7.09, 7.22, 7.10, 7.01, 6.97, 7.21, 7.18, 6.90, 7.08, 7.13, 7.17, 7.21, 7.08, 7.26, 7.19, 7.25, 6.88, 7.29, 7.27, 7.11, 7.13, 7.24, 7.09, 7.18, 7.27, 7.15		10.12, 10.36, 10.56, 10.33, 9.87, 9.67, 9.87, 9.45, 9.12, 9.01, 10.13, 10.01, 8.84, 8.38, 7.69, 7.99, 8.31, 8.94, 9.67, 9.85, 10.65, 10.54, 9.74, 9.86, 10.34, 10.08, 8.97, 8.87, 9.63, 10.10			A-16	0, 0, 0, 0, 0, 0, 0, 0, 0, 0, 0, 0, 0, 0, 0, 0, 0, 0, 0, 0, 0, 0, 0, 0, 0, 0, 0, 0, 0, 0		2.61, 2.00, 2.78, 2.05, 2.31, 2.08, 2.10, 2.02, 2.21, 1.75, 2.87, 1.99, 3.01, 2.55, 3.00, 2.44, 2.31, 1.79, 2.18, 3.09, 3.54, 2.46, 2.17, 2.57, 2.46, 1.61, 2.04, 3.07, 1.79, 2.05		7.01, 7.23, 7.35, 7.45, 7.36, 7.14, 7.00, 6.56, 6.86, 6.35, 6.12, 6.34, 6.99, 6.45, 6.32, 7.01, 7.26, 7.35, 7.45, 7.36, 8.01, 8.26, 6.55, 6.99, 8.03, 8.45, 6.66, 7.25, 7.12, 7.13
A-17	3.59, 3.69, 3.58, 3.97, 3.49, 3.67, 3.88, 3.44, 3.49, 3.76, 3.72, 3.68, 3.92, 3.83, 3.59, 3.71, 3.81, 3.64, 3.87, 3.58, 3.65, 3.57, 3.54, 3.68, 3.78, 3.76, 3.49, 3.39, 3.71, 3.85		7.40, 7.30, 7.21, 7.07, 7.26, 7.33, 7.41, 7.29, 7.01, 7.35, 7.10, 7.24, 7.07, 7.27, 7.31, 7.24, 7.09, 7.13, 7.24, 7.35, 7.27, 7.16, 7.28, 7.01, 7.23, 7.04, 7.31, 7.25, 7.09, 7.43		9.05, 9.16, 9.37, 8.54, 8.98, 8.64, 8.75, 9.61, 10.01, 7.69, 7.98, 8.94, 9.12, 9.13, 9.54, 9.60, 8.60, 7.94, 8.63, 8.94, 8.99, 8.50, 8.21, 8.30, 9.14, 7.94, 8.63, 8.06, 8.14, 8.67			A-17	0, 0, 0, 0, 0, 0, 0, 0, 0, 0, 0, 0, 0, 0, 0, 0, 0, 0, 0, 0, 0, 0, 0, 0, 0, 0, 0, 0, 0, 0		3.17, 3.29, 3.45, 3.65, 3.77, 2.19, 2.45, 3.78, 3.69, 2.46, 2.18, 2.36, 3.88, 3.07, 2.96, 2.91, 3.47, 3.68, 2.88, 3.39, 3.87, 3.61, 2.13, 3.34, 3.09, 2.67, 4.01, 3.90, 2.87, 2.99		6.01, 6.23, 6.35, 6.45, 6.35, 5.21, 5.56, 5.53, 5.98, 6.45, 6.68, 7.01, 7.26, 7.59, 7.56, 7.48, 6.54, 6.15, 6.23, 5.84, 5.98, 7.45, 8.01, 8.06, 7.21, 7.56, 6.88, 6.89, 7.42, 7.56
A-18	3.58, 3.65, 3.48, 3.38, 3.48, 3.59, 3.67, 3.46, 3.68, 3.54, 3.57, 3.52, 3.68, 3.51, 3.47, 3.53, 3.49, 3.58, 3.31, 3.42, 3.38, 3.49, 3.47, 3.63, 3.29, 3.31, 3.45, 3.58, 3.53, 3.65		7.55, 7.41, 7.33, 7.56, 7.39, 7.24, 7.40, 7.38, 7.14, 7.16, 7.50, 7.28, 7.01, 7.17, 7.30, 7.40, 7.33, 7.38, 7.19, 7.16, 7.46, 7.28, 7.36, 7.10, 7.25, 7.14, 7.50, 7.46, 7.32, 7.28		10.23, 10.36, 10.05, 9.87, 9.68, 9.74, 9.56, 9.36, 9.12, 8.69, 8.47, 7.95, 7.86, 9.56, 9.76, 9.84, 10.35, 10.65, 10.67, 9.99, 9.87, 9.67, 10.03, 9.45, 8.66, 8.03, 8.34, 8.15, 9.46, 9.67			A-18	0, 0, 0, 0, 0, 0, 0, 0, 0, 0, 0, 0, 0, 0, 0, 0, 0, 0, 0, 0, 0, 0, 0, 0, 0, 0, 0, 0, 0, 0		4.05, 4.26, 4.59, 4.67, 3.12, 3.58, 3.67, 3.99, 2.57, 2.96, 4.47, 4.28, 4.34, 2.69, 2.37, 2.56, 3.88, 3.99, 3.74, 3.60, 4.15, 4.33, 4.65, 4.51, 4.20, 4.08, 4.01, 4.17, 2.58, 3.76		8.15, 8.12, 8.36, 8.45, 8.01, 8.06, 7.56, 7.89, 7.65, 7.21, 7.35, 7.15, 9.01, 9.26, 9.14, 9.56, 9.38, 9.56, 8.21, 8.36, 8.45, 7.63, 7.68, 7.89, 8.14, 8.25, 8.46, 8.32, 8.75, 8.15
A-19	3.470, 3.35, 3.59, 3.58, 3.46, 3.58, 3.40, 3.58, 3.55, 3.67, 3.51, 3.48, 3.66, 3.71, 3.74, 3.45, 3.43, 3.58, 3.29, 3.49, 3.64, 3.55, 3.61, 3.57, 3.63, 3.34, 3.39, 3.24, 3.61, 3.59		7.10, 7.01, 6.94, 7.12, 7.09, 6.95, 6.71, 7.12, 7.20, 6.81, 6.90, 6.99, 7.17, 7.20, 7.09, 7.10, 6.68, 6.89, 6.94, 6.85, 7.09, 7.13, 6.72, 6.83, 6.97, 6.95,6.72, 7.01, 6.65, 6.78		7.35, 7.56, 7.34, 7.64, 7.71, 7.81, 7.92, 7.64, 7.53, 7.64, 7.39, 8.01, 8.26, 8.64, 8.39, 9.14, 9.34, 7.25, 7.64, 7.33, 7.64, 8.04, 7.94, 8.64, 7.53, 8.98, 8.76, 7.88, 7.62, 8.05			A-19	0, 0, 0, 0, 0, 0, 0, 0, 0, 0, 0, 0, 0, 0, 0, 0, 0, 0, 0, 0, 0, 0, 0, 0, 0, 0, 0, 0, 0, 0		3.28, 3.37, 3.59, 3.67, 3.48, 3.51, 3.23, 2.49, 2.57, 2.12, 2.20, 2.09, 3.97, 3.86, 3.74, 3.99, 2.07, 2.18, 2.13, 2.07, 3.08, 3.15, 3.47, 2.22, 2.13, 2.15, 2.65, 2.84, 3.94, 3.16		6.21, 6.35, 6.66, 6.39, 6.45, 6.38, 5.54, 5.56, 5.32, 5.14, 5.58, 5.69, 6.47, 6.38, 6.59, 7.01, 7.26, 7.35, 6.89, 6.54, 6.59, 6.78, 6.45, 5.59, 5.38, 5.47, 6.99, 6.54, 7.01, 7.36
A-20	3.89, 3.91, 4.00, 4.05, 4.12, 3.83, 3.89, 3.51, 3.92, 4.23, 3.75, 3.49, 3.52, 3.68, 4.25, 3.53, 3.79, 3.69, 3.84, 3.66, 3.82, 3.77, 3.91, 3.59, 3.65, 3.78, 4.01, 3.81, 3.83, 3.77		6.55, 6.59, 6.46, 6.71, 6.76, 6.87, 6.81, 6.90, 6.59, 6.48, 6.91, 6.78, 6.70, 6.83, 6.74, 6.69, 7.00, 7.03, 6.88, 6.75, 6.66, 6.80, 6.75, 7.01, 6.92, 6.83, 6.74, 6.68, 6.70, 6.60		8.01, 8.32, 8.26, 8.45, 7.96, 7.98, 9.12, 9.09, 9.34, 8.14, 8.03, 9.12, 7.67, 7.86, 7.99, 8.31, 8.45, 8.63, 9.45, 9.36, 8.54, 8.63, 7.15, 8.53, 7.66, 7.45, 7.36, 8.01, 7.54, 7.63			A-20	0, 0, 0, 0, 0, 0, 0, 0, 0, 0, 0, 0, 0, 0, 0, 0, 0, 0, 0, 0, 0, 0, 0, 0, 0, 0, 0, 0, 0, 0		3.91, 3.92, 4.08, 4.19, 4.31, 4.67, 4.59, 3.99, 3.81, 2.06, 2.19, 2.48, 2.69, 4.61, 4.23, 4.37, 3.88, 3.75, 3.46, 3.21, 4.09, 4.08, 3.67, 3.51, 2.27, 2.38, 3.69, 3.88, 3.97, 4.12		9.01, 9.02, 9.64, 9.58, 8.63, 8.54, 8.65, 7.15, 7.56, 7.64, 7.32, 8.45, 8.26, 8.31, 8.69, 8.67, 9.45, 9.62, 7.55, 7.86, 7.83, 9.01, 9.26, 9.34, 9.56, 8.53, 8.66, 8.78, 8.95, 9.04
30 % insect wax B-1	3.30, 3.35, 3.56, 3.45, 3.01, 3.06, 2.56, 2.69, 2.54, 2.78, 3.14, 3.65, 3.55, 3.65, 3.01, 3.26, 3.98, 3.85, 3.74, 2.69, 2.87, 2.96, 3.05, 3.01, 3.56, 3.14, 2.69, 2.87, 3.66, 3.54		7.01, 7.05, 7.56, 7.98, 6.32, 6.35, 6.26, 6.13, 6.45, 5.21, 5.56, 5.34, 5.65, 7.56, 7.32, 8.07, 8.36, 8.14, 7.68, 7.10, 6.23, 6.05, 6.14, 6.26, 5.14, 5.26, 6.45, 6.36, 6.25, 6.07		8.12, 8.45, 8.14, 8.06, 8.31, 8.00, 8.10, 8.45, 8.04, 7.56, 7.97, 7.54, 7.68, 7.80, 8.24, 8.14, 9.06, 9.03, 7.41, 7.25, 7.10, 7.23, 8.24, 8.46, 8.41, 8.74, 7.66, 8.47, 8.31, 7.96			B-1	0, 0, 0, 0, 0, 0, 0, 0, 0, 0, 0, 0, 0, 0, 0, 0, 0, 0, 0, 0, 0, 0, 0, 0, 0, 0, 0, 0, 0, 0,		3.06, 3.00, 3.45, 3.26, 3.54, 3.15, 2.89, 2.84, 2.67, 2.15, 2.05, 3.01, 3.45, 4.01, 4.12, 3.33, 2.89, 2.67, 2.59, 2.54, 3.10, 3.24, 3.30, 3.11, 3.24, 2.69, 2.87, 3.45, 3.21, 3.05		7.57, 7.50, 7.89, 7.63, 7.51, 7.46, 7.69, 7.38, 8.01, 8.26, 8.34, 8.56, 8.11, 7.36, 7.45, 8.46, 7.27, 7.69, 7.74, 8.56, 8.94, 6.57, 6.24, 6.39, 6.15, 6.20, 6.17, 6.35, 6.78, 7.12
B-2	2.23, 2.01, 2.32, 2.15, 2.65, 2.36, 2.35, 3.04, 3.06, 3.15, 3.21, 3.30, 2.59, 2.58, 2.67, 3.01, 3.36, 3.58, 2.54, 2.68, 2.97, 3.21, 3.29, 3.54, 3.69, 4.01, 4.26, 2.98, 2.78, 3.01		7.56, 7.89, 7.56, 7.69, 7.32, 7.12, 7.10, 6.32, 6.56, 6.24, 6.59, 6.75, 6.39, 5.95, 5.96, 7.32, 7.45, 7.01, 7.6, 7.30, 6.12, 6.25, 6.34, 6.59, 6.45, 6.98, 6.55, 6.78, 7.01, 7.26		8.51, 8.69, 8.97, 9.04, 9.16, 8.89, 8.54, 8.67, 8.12, 8.01, 7.89, 7.17, 7.26, 7.34, 8.64, 8.89, 8.24, 9.47, 9.38, 10.01, 10.16, 8.74, 7.89, 7.91, 7.58, 8.45, 8.21, 8.45, 7.64, 9.45			B-2	0, 0, 0, 0, 0, 0, 0, 0, 0, 0, 0, 0, 0, 0, 0, 0, 0, 0, 0, 0, 0, 0, 0, 0, 0, 0, 0, 0, 0, 0,		3.15, 3.16, 3.23, 3.45, 3.33, 3.56, 3.47, 3.68, 3.89, 3.97, 4.01, 4.13, 2.98, 2.69, 2.74, 2.86, 3.00, 2.98, 3.01, 3.47, 2.55, 2.14, 2.01, 2.26, 3.56, 3.17, 3.04, 3.16, 3.44, 3.05		7.51, 7.50, 7.56, 7.45, 7.26, 7.34, 7.01, 7.29, 6.89, 6.48, 6.37, 6.15, 7.55, 7.38, 7.01, 7.64, 6.84, 6.51, 6.63, 6.59, 7.06, 8.45, 8.12, 8.35, 8.46, 9.07, 9.16, 9.28, 6.85, 7.10
B-3	3.65, 3.55, 3.95, 3.64, 4.05, 4.01, 4.23, 3.55, 3.98, 3.74, 2.54, 2.56, 2.36, 2.87, 2.69, 2.55, 3.01, 3.06, 4.01, 4.26, 4.35, 2.56, 2.36, 2.98, 2.78, 3.56, 3.69, 4.25, 4.56, 4.31		8.01, 8.06, 8.15, 8.36, 7.56, 7.12, 7.36, 7.86, 7.99, 7.89, 6.35, 6.26, 6.45, 6.68, 6.03, 6.15, 6.23, 6.74, 7.56, 7.07, 7.59, 8.48, 8.89, 8.57, 8.56, 8.92, 7.56, 7.87, 7.65, 7.42		8.57, 8.69, 8.74, 8.61, 8.97, 8.45, 9.01, 9.26, 9.47, 9.24, 7.89, 7.41, 7.56, 8.01, 8.26, 8.47, 8.00, 9.41, 10.03, 10.28, 10.32, 7.14, 7.25, 7.36, 7.47, 8.04, 8.54, 8.68, 7.12, 7.54			B-3	0, 0, 0, 0, 0, 0, 0, 0, 0, 0, 0, 0, 0, 0, 0, 0, 0, 0, 0, 0, 0, 0, 0, 0, 0, 0, 0, 0, 0, 0,		3.01, 3.06, 3.21, 3.45, 2.89, 2.68, 2.15, 2.14, 2.30, 2.86, 2.74, 3.15, 3.56, 3.74, 3.69, 3.58, 4.01, 4.03, 3.66, 3.87, 2.69, 2.88, 3.45, 3.24, 3.47, 3.51, 3.60, 2.99, 3.04, 3.12		7.81, 7.91, 7.96, 7.88, 7.68, 7.24, 7.16, 7.36, 8.02, 8.14, 8.26, 6.59, 6.74, 6.95, 6.89, 8.18, 8.36, 9.01, 9.16, 8.56, 8.47, 7.12, 7.01, 6.59, 6.47, 6.85, 9.24, 8.12, 6.35, 7.50
B-4	3.61, 3.56, 3.78, 3.91, 4.01, 4.23, 4.05, 4.56, 4.32, 3.01, 3.6, 2.95, 2.86, 2.78, 2.69, 3.01, 3.65, 3.54, 3.47, 3.59, 3.68, 2.99, 2.87, 3.69, 3.54, 3.89, 4.01, 4.58, 4.26, 3.58		7.98, 7.89, 7.96, 8.01, 8.12, 8.69, 8.46, 8.25, 7.14, 7.56, 7.32, 7.14, 7.26, 6.35, 6.54, 6.58, 6.32, 6.02, 6.13, 7.54, 7.86, 8.01, 8.23, 7.63, 7.89, 7.21, 7.45 ,6.54, 7.54, 7.69		8.04, 8.26, 8.14, 8.16, 8.47, 8.35, 8.45, 8.69, 8.74, 9.01, 9.45, 9.26, 9.31, 9.05, 7.89, 7.69, 7.41, 7.56, 7.84, 8.47, 8.95, 7.36, 7.15, 8.45, 8.32, 8.15, 8.47, 8.26, 9.56, 9.28			B-4	0, 0, 0, 0, 0, 0, 0, 0, 0, 0, 0, 0, 0, 0, 0, 0, 0, 0, 0, 0, 0, 0, 0, 0, 0, 0, 0, 0, 0, 0,		3.51, 3.56, 3.48, 3.68, 3.78, 2.96, 2.54, 2.68, 2.31, 2.01, 2.47, 2.31, 4.01, 4.26, 4.05, 4.37, 3.56, 3.74, 3.66, 3.01, 3.06, 2.97, 2.94, 2.04, 3.66, 4.01, 4.16, 4.33, 4.08, 3.24		8.01, 8.56, 8.87, 8.63, 8.45, 7.12, 7.26, 7.37, 7.24, 7.01, 9.12, 9.34, 9.56, 9.28, 9.01, 8.56, 8.37, 8.46, 7.24, 8.16, 10.06, 10.34, 8.56, 8.14, 8.37, 7.12, 7.26, 7.31, 7.45, 7.83
B-5	2.81, 2.68, 2.98, 2.74, 2.65, 2.45, 2.03, 2.14, 1.96, 1.86, 3.01, 3.06, 3.45, 3.26, 3.14, 2.58, 2.69, 3.65, 2.45, 2.69, 3.14, 3.88, 3.69, 3.14, 3.05, 2.54, 2.69, 2.57, 2.89, 2.69		5.12, 5.36, 5.46, 5.66, 6.01, 6.23, 6.45, 6.25, 4.96, 4.87, 4.62, 5.01, 5.36, 6.23, 6.54, 6.75, 5.01, 5.23, 5.46, 4.99, 5.03, 5.22, 5.36, 5.45, 5.66, 5.34, 5.78, 5.28, 5.90, 5.36		7.95, 7.84, 7.59, 7.45, 7.05, 7.46, 7.29, 6.89, 6.91, 6.74, 7.25, 8.45, 8.14, 8.36, 7.14, 8.95, 8.46, 9.14, 9.06, 9.47, 8.15, 7.49, 7.38, 7.29, 6.96, 6.89, 8.04, 8.26, 8.49, 7.59			B-5	0, 0, 0, 0, 0, 0, 0, 0, 0, 0, 0, 0, 0, 0, 0, 0, 0, 0, 0, 0, 0, 0, 0, 0, 0, 0, 0, 0, 0, 0		2.51, 2.36, 2.47, 2.19, 2.01, 2.36, 1.49, 1.35, 1.65, 1.87, 2.00, 2.36, 2.47, 3.10, 3.25, 3.46, 2.11, 2.74, 2.68, 2.15, 2.34, 3.00, 3.24, 3.67, 3.59, 1.95, 1.74, 1.83, 2.45, 2.61		7.01, 7.13, 7.26, 7.34, 6.58, 6.49, 6.37, 6.85, 6.84, 7.31, 7.26, 7.14, 7.06, 7.38, 7.59, 7.41, 6.12, 6.35, 6.49, 8.01, 8.26, 7.34, 7.56, 6.59, 6.84, 6.32, 6.87, 6.29, 7.12, 7.36
B-6	2.03, 3.21, 2.62, 3.15, 2.05, 3.30, 2.55, 2.04, 2.66, 3.15, 2.21, 3.05, 2.51, 3.50, 2.98, 3.45, 3.21, 3.05, 3.01, 2.55, 3.56, 2.92, 3.04, 2.84, 3.65, 3.98, 4.25, 3.97, 3.59, 2.87		6.01, 6.12, 6.35, 6.56, 6.34, 6.59, 5.96, 5.87, 5.41, 5.26, 6.32, 6.98, 6.57, 6.43, 7.01, 7.23, 6.58, 6.01, 5.55, 5.46, 5.69, 6.23, 6.15, 6.54, 6.39, 6.87, 6.59, 6.54, 6.33, 6.41		8.15, 8.06, 8.47, 8.23, 8.56, 8.78, 8.95, 8.14, 9.26, 8.31, 7.59, 7.89, 7.64, 7.92, 9.01, 9.06, 9.14, 8.26, 8.48, 8.78, 8.96, 6.99, 6.78, 9.16, 8.45, 8.68, 8.87, 7.45, 7.36, 8.16			B-6	0, 0, 0, 0, 0, 0, 0, 0, 0, 0, 0, 0, 0, 0, 0, 0, 0, 0, 0, 0, 0, 0, 0, 0, 0, 0, 0, 0, 0, 0		3.01, 3.06, 3.10, 3.24, 3.56, 3.24, 2.89, 2.69, 2.47, 2.50, 3.41, 3.56, 4.01, 4.29, 4.30, 3.76, 3.89, 3.51, 3.26, 3.01, 2.54, 2.38, 3.07, 3.10, 3.12, 3.14, 2.68, 2.84, 2.91, 2.55		6.56, 6.47, 6.26, 6.31, 6.01, 6.23, 6.08, 6.07, 7.26, 7.31, 7.05, 7.24, 7.29, 6.01, 6.59, 5.96, 5.94, 5.82, 6.53, 6.75, 7.09, 7.12, 7.28, 7.36, 7.42, 7.16, 6.35, 6.85, 6.49, 6.75
B-7	4.15, 4.26, 4.32, 4.56, 4.36, 4.58, 4.64, 4.26, 3.04, 3.26, 3.15, 3.26, 3.58, 3.56, 3.74, 3.01, 3.06, 3.66, 2.98, 2.87, 3.05, 3.59, 4.01, 4.59, 4.23, 3.55, 3.14, 4.12, 4.26, 4.10		7.01, 7.26, 7.36, 7.31, 7.56, 7.91, 6.21, 6.45, 6.36, 6.59, 6.58, 6.31, 6.05, 7.56, 7.89, 7.56, 7.41, 7.23, 6.25, 6.35, 6.14, 7.55, 7.69, 7.02, 7.36, 6.54, 6.69, 7.01, 7.04, 6.23		8.81, 8.79, 8.91, 8.36, 8.47, 9.06, 9.18, 8.89, 8.74, 7.89, 7.92, 7.06, 7.15, 8.04, 8.26, 7.56, 7.23, 8.08, 7.15, 8.69, 9.45, 9.02, 9.19, 9.35, 7.89, 8.59, 8.46, 8.32, 8.66, 8.87			B-7	0, 0, 0, 0, 0, 0, 0, 0, 0, 0, 0, 0, 0, 0, 0, 0, 0, 0, 0, 0, 0, 0, 0, 0, 0, 0, 0, 0, 0, 0		3.00, 2.89, 2.47, 2.15, 2.06, 3.04, 3.12, 3.32, 3.56, 3.17, 3.18, 2.95, 2.43, 3.55, 3.69, 4.01, 4.09, 3.56, 3.14, 2.67, 2.41, 2.15, 2.06, 3.15, 3.64, 2.98, 2.47, 3.56, 3.25, 3.11		6.87, 6.45, 6.56, 6.28, 6.31, 6.34, 6.56, 6.10, 6.26, 7.15, 7.27, 7.59, 7.30, 8.15, 7.21, 7.45, 7.69, 8.21, 8.04, 8.26, 7.46, 6.85, 6..47, 6.96, 7.26, 7.13, 8.04, 8.46, 7.15, 8.36
B-8	4.23, 4.26, 5.01, 5.23, 5.04, 4.56, 4.96, 4.87, 3.12, 3.01, 3.25, 3.46, 3.58, 3.49, 3.54, 3.96, 3.78, 2.95, 2.99, 2.87, 3.56, 3.14, 4.23, 4.10, 4.56, 4.32, 4.47, 4.21, 3.62, 3.45		7.15, 7.26, 7.56, 7.69, 7.65, 7.30, 6.53, 6.46, 6.35, 6.89, 6.21, 6.01, 7.03, 7.14, 7.56, 7.23, 7.59, 7.23, 7.68, 8.01, 7.06, 7.89, 7.23, 7.51, 7.23, 7.01, 7.26, 7.56, 7.34, 7.00		9.12, 9.26, 9.04, 9.06, 8.78, 8.98, 8.26, 8.01, 7.26, 7.54, 7.39, 7.15, 7.58, 8.01, 8.56, 8.69, 8.74, 9.13, 9.15, 10.06, 10.34, 9.47, 9.56, 9.14, 9.03, 8.25, 8.64, 8.01, 8.27, 9.43			B-8	0, 0, 0, 0, 0, 0, 0, 0, 0, 0, 0, 0, 0, 0, 0, 0, 0, 0, 0, 0, 0, 0, 0, 0, 0, 0, 0, 0, 0, 0		2.98, 2.96, 2.54, 3.01, 3.06, 3.12, 3.45, 2.98, 2.47, 2.01, 2.16, 2.09, 2.34, 2.25, 2.88, 3.47, 3.45, 2.94, 3.04, 3.19, 2.88, 2.57, 2.64, 3.24, 3.59, 2.66, 2.47, 3.01, 3.26, 3.14		7.54, 7.56, 7.36, 7.54, 7.29, 7.16, 7.38, 7.01, 7.26, 6.06, 6.38, 6.45, 6.85, 9.15, 9.37, 9.08, 9.24, 9.31, 8.56, 8.74, 8.26, 8.14, 8.74, 7.98, 8.56, 8.47, 8.26, 8.39, 8.12, 8.06
B-9	5.03, 5.24, 5.12, 3.12, 3.33, 3.45, 3.56, 3.47, 4.12, 4.35, 4.36, 4.56, 4.69, 3.66, 3.58, 3.74, 4.56, 4.32, 4.01, 4.56, 4.58, 4.69, 4.32, 3.55, 3.86, 3.74, 3.01, 3.05, 3.56, 4.05		8.01, 8.06, 7.98, 7.69, 7.54, 7.69, 7.01, 7.56, 6.02, 6.13, 6.24, 6.56, 6.54, 6.23, 6.13, 6.25, 7.01, 7.26, 7.45, 7.69, 7.54, 7.26, 7.33, 7.10, 6.54, 6.23, 6.58, 6.96, 7.32, 7.10		7.51, 7.56, 7.89, 7.69, 7.41, 7.01, 7.23, 6.89, 6.48, 6.98, 6.87, 6.99, 6.54, 7.89, 8.01, 8.26, 8.37, 8.97, 9.01, 9.26, 8.74, 7.01, 7.26, 7.13, 8.34, 8.56, 6.54, 6.87, 7.68, 7.94			B-9	0, 0, 0, 0, 0, 0, 0, 0, 0, 0, 0, 0, 0, 0, 0, 0, 0, 0, 0, 0, 0, 0, 0, 0, 0, 0, 0, 0, 0, 0		3.01, 2.98, 3.45, 3.26, 3.57, 3.49, 2.69, 2.81, 2.01, 2.24, 2.66, 2.37, 2.58, 3.14, 3.29, 2.84, 2.51, 2.60, 2.03, 3.47, 3.59, 3.68, 3.74, 4.01, 4.06, 3.25, 3.04, 2.66, 2.81, 2.50		8.25, 8.26, 8.34, 8.56, 8.67, 8.96, 8.99, 8.74, 7.56, 7.23, 7.14, 7.26, 7.08, 7.13, 7.46, 7.38, 9.01, 9.06, 9.13, 9.27, 8.23, 8.01, 8.26, 7.56, 7.32, 7.41, 7.28, 7.69, 8.01, 8.26
B-10	3.68, 3.56, 3.54, 3.69, 3.78, 3.98, 4.01, 4.25, 4.13, 3.25, 3.06, 2.56, 2.45, 2.89, 2.97, 3.01, 3.26, 3.54, 3.68, 3.89, 3.87, 4.12, 3.66, 3.55, 3.45, 3.12, 3.26, 3.87, 3.69, 3.14		7.82, 7.56, 7.65, 7.69, 7.45, 7.12, 7.31, 7.01, 6.56, 6.23, 6.01, 6.29, 6.54, 8.01, 8.26, 8.34, 8.19, 8.05, 7.26, 7.34, 7.56, 7.96, 6.89, 6.78, 7.01, 7.23, 7.63, 7.56, 7.89, 7.24		9.15, 9.26, 9.24, 9.36, 9.54, 8.49, 8.67, 8.26, 8.01, 7.56, 7.01, 7.26, 7.18, 8.88, 8.94, 7.63, 8.14, 8.69, 10.06, 10.45, 9.48, 8.47, 7.53, 7.21, 9.45, 9.67, 8.45, 8.55, 8.20, 8.13			B-10	0, 0, 0, 0, 0, 0, 0, 0, 0, 0, 0, 0, 0, 0, 0, 0, 0, 0, 0, 0, 0, 0, 0, 0, 0, 0, 0, 0, 0, 0		2.65, 2.63, 2.15, 2.03, 2.14, 2.57, 2.69, 3.02, 3.07, 3.15, 3.26, 2.89, 2.14, 2.98, 2.67, 3.54, 3.16, 3.58, 3.89, 3.74, 3.86, 2.19, 2.56, 2.67, 2.38, 3.14, 3.26, 3.59, 3.17, 2.04		7.99, 7.59, 7.51, 7.26, 7.30, 7.24, 7.36, 8.10, 8.56, 8.36, 7.06, 6.54, 6.53,6 .20, 6.14, 6.05, 8.36, 9.05, 9.34, 8.26, 7.12, 7.36, 7.45, 6.85, 6.96, 6.84, 6.72, 8.59, 8.21, 7.59
B-11	2.91, 2.56, 2.36, 2.54, 2.89, 3.21, 3.01, 3.05, 3.26, 3.14, 3.25, 2.01, 2.15, 2.06, 3.14, 3.29, 3.64, 3.15, 3.33, 3.24, 3.57, 3.26, 3.65, 2.45, 2.10, 2.6, 2.14, 2.58, 2.39, 2.47		7.91, 7.98, 7.83, 7.69, 7.56, 7.99, 8.08, 8.12, 8.36, 7.89, 8.01, 6.98, 6.74, 6.89, 7.66, 7.7.89, 7.55, 7.86, 7.95, 7.63, 7.23, 7.14, 7.56, 7.14, 7.36, 7.55, 7.88, 7.96, 7.66, 7.84		10.01, 10.36, 10.25, 9.87, 9.56, 9.34, 9.26, 8.96, 8.76, 8.24, 8.01, 7.96, 7.54, 7.38, 7.21, 8.36, 8.24, 8.69, 8.01, 8.07, 9.05, 9.12, 8.34, 8.67, 9.12, 9.35, 8.67, 8.84, 9.03, 8.87			B-11	0, 0.20, 0, 0, 0.1, 0, 0, 0, 0, 0, 0, 0, 0.10, 0, 0, 0.1, 0, 0, 0, 0, 0.10, 0, 0, 0, 0, 0, 0, 0.1, 0, 0		2.95, 2.61, 2.34, 2.08, 2.19, 2.37, 2.46, 3.08, 3.04, 3.16, 3.28, 3.64, 3.51, 3.72, 3.60, 2.95, 2.94, 2.90, 2.61, 2.30, 3.47, 3.59, 3.68, 3.51, 2.99, 2.67, 3.49, 3.67, 3.00, 2.99		6.51, 6.45, 6.36, 6.12, 6.05, 7.13, 7.05, 7.36, 7.47, 7.74, 7.86, 7.56, 6.13, 6.05, 6.31, 6.08, 6.47, 5.89, 5.67, 6.14, 6.03, 7.56, 7.14, 7.26, 7.35, 6.56,6 .61, 6.30, 6.24, 6.85
B-12	2.41, 2.74, 2.76, 2.65, 2.34, 2.56, 3.01, 3.59, 3.64, 3.25, 2.10, 2.01, 2.56, 2.89, 3.14, 3.78, 3.69, 4.01, 3.69, 2.56, 2.87, 2.69, 3.45, 3.69, 2.47, 2.64, 2.51, 2.13, 2.67, 2.03		6.86, 7.01, 7.32, 7.15, 7.63, 7.00, 6.56, 6.84, 6.89, 6.32, 6.52, 7.14, 7.56, 7.39, 8.01, 7.06, 8.20, 7.12, 6.95, 6.87, 6.36, 7.55, 7.56, 7.31, 8.14, 8.01, 7.55, 6.88, 7.01, 7.15		7.90, 7.89, 7.69, 7.25, 7.34, 8.01, 8.26, 8.31, 8.07, 8.46, 9.01, 9.38, 7.96, 8.35, 8.31, 8.24, 7.59, 7.89, 7.64, 7.50, 7.68, 8.12, 8.69, 9.67, 9.45, 9.28, 8.99, 8.67, 8.36, 8.67			B-12	0, 0, 0, 0, 0, 0, 0, 0, 0, 0, 0, 0, 0, 0, 0, 0, 0, 0, 0, 0, 0, 0, 0, 0, 0, 0, 0, 0, 0, 0		2.91, 2.93, 2.81, 2.54, 2.68, 2.74, 2.39, 2.54, 3.01, 3.06, 3.25, 3.41, 3.30, 3.19, 3.48, 3.27, 3.45, 3.67, 2.10, 2.09, 2.16, 2.34, 2.58, 2.60, 2.17, 3.00, 3.45, 3.67, 2.89, 2.67		7.01, 7.26, 7.35, 6.56, 6.21, 6.05, 6.29, 6.37, 7.56, 7.24, 8.06, 8.31, 8.45, 7.26, 6.35, 6.93, 7.12, 7.26, 7.54, 7.36, 7.82, 7.46, 6.54,6 .12, 6.03, 7.45, 7.58, 7.64, 7.10, 7.34
B-13	3.01, 3.06, 3.45, 3.25, 2.36, 2.56, 2.14, 2.02, 2.59, 2.78, 3.25, 3.16, 3.64, 3.98, 3.57, 4.01, 4.26, 3.96, 3.56, 2.87, 2.69, 3.54, 3.12, 3.36, 3.29, 3.45, 4.01, 2.69, 3.14, 3.56		7.51, 7.56, 7.36, 6.14, 6.23, 6.58, 6.96, 6.58, 7.01, 7.03, 7.54, 7.56, 7.81, 7.89, 7.99, 7.65, 8.01, 8.26, 8.34, 6.84, 7.01, 7.23, 7.54, 7.03, 7.14, 7.23, 7.66, 7.55, 7.24, 6.95		7.56, 7.54, 7.98, 7.93, 8.01, 8.23, 8.14, 8.25, 8.36, 8.10, 8.29, 9.01, 9.34, 9.26, 8.67, 8.46, 9.32, 7.86, 7.89, 7.90, 7.93, 7.95, 7.64, 8.89, 8.90, 8.97, 8.99, 9.01, 9.26, 9.34			B-13	0, 0, 0, 0, 0, 0, 0, 0, 0, 0, 0, 0, 0, 0, 0, 0, 0, 0, 0, 0, 0, 0, 0, 0, 0, 0, 0, 0, 0, 0,		3.51, 3.56, 3.67, 3.59, 3.84, 3.61, 3.20, 3.14, 3.26, 3.57, 3.68, 4.01, 4.26, 4.37, 4.16, 3.69, 2.84, 2.86, 2.73, 2.91, 3.16, 3.47, 3.56, 3.44, 3.67, 3.00, 3.67, 4.59, 4.67, 4.16		7.34, 7.26, 7.36, 7.45, 7.67, 6.52, 6.14, 6.30, 5.59, 5.68, 7.56, 8.09, 8.54,8 .16, 8.23, 6.24, 6.35, 7.15, 7.63, 7.54, 7.23, 7.16, 7.85, 8.24, 8.16, 8.36, 6.89, 6.74, 8.29, 7.96
B-14	2.91, 2.96, 2.89, 2.64, 2.56, 2.30, 2.01, 2.36, 3.45, 3.01, 3.06, 3.59, 3.57, 3.29, 1.99, 1.87, 2.04, 2.69, 2.54, 2.36, 3.29, 3.65, 3.84, 3.69, 3.54, 3.99, 3.87, 4.01, 2.66, 2.98		7.01, 7.26, 7.32, 7.14, 7.56, 7.65, 7.12, 6.86, 6.95, 6.74, 7.11, 7.25, 7.36, 7.54, 6.98, 6.53, 6.74, 7.55, 7.89, 8.01, 7.33, 7.21, 7.01, 7.26, 6.51, 6.12, 6.35, 6.96, 7.01, 7.25		8.99, 8.74, 8.75, 8.55, 8.53, 8.16, 8.34, 7.89, 7.56, 7.34, 7.29, 8.01, 9.06, 9.07, 9.12, 9.16, 9.24, 9.45, 8.87, 8.96, 8.37, 9.78, 8.04, 8.26, 8.37, 9.15, 9.24, 8.56, 8.24, 8.97			B-14	0, 0, 0, 0, 0, 0, 0, 0, 0, 0, 0, 0, 0, 0, 0, 0, 0, 0, 0, 0, 0, 0, 0, 0, 0, 0, 0, 0, 0, 0,		2.95, 2.69, 2.74, 3.01, 3.09, 3.15, 3.26, 3.47, 3.92, 2.98, 2.15, 2.16, 2.07, 2.29, 3.56, 3.14, 3.20, 3.56, 3.28, 3.17, 3.55, 3.40, 3.12, 3.45, 3.2.58, 2.67, 2.59, 2.84, 2.68, 2.87		7.35, 7.56, 7.24, 7.35, 7.56, 7.41, 6.54, 6.28, 8.37, 6.55, 6.86, 7.05, 7.25, 8.04, 8.26, 8.27, 8.36, 6.54, 8.36, 8.74, 7.59, 6.01, 6.29, 6.38, 8.54, 8.96, 7.64, 8.35, 8.76, 7.65
B-15	3.01, 3.21, 3.02, 3.25, 3.33, 3.56, 3.64, 2.59, 2.69, 2.54, 2.87, 3.58, 4.01, 4.26, 2.89, 2.56, 3.21, 3.47, 3.56, 2.89, 2.87, 3.68, 3.26, 3.01, 2.55, 2.48, 2.69, 3.05, 3.45, 3.62		6.84, 6.89, 6.96, 6.83, 6.71, 6.53, 6.54, 6.98, 6.33, 6.54, 6.01, 6.25, 6.85, 5.98, 5.96, 5.74, 6.01, 6.56, 6.33, 7.01, 7.25, 7.46 ,7.35, 6.88, 6.94, 7.01, 7.25, 7.16, 7.58, 6.98		9.01, 9.26, 9.45, 8.96, 8.87, 8.93, 8.51, 9.05, 8.78, 8.64, 9.21, 9.25, 10.26, 8.01, 10.04, 9.45, 9.35, 8.17, 8.26, 8.34, 8.20, 10.06, 9.14, 9.52, 8.60, 9.47, 9.63, 8.62, 8.74, 8.16			B-15	0, 0, 0, 0, 0, 0, 0, 0, 0, 0, 0, 0, 0, 0, 0, 0, 0, 0, 0, 0, 0, 0, 0, 0, 0, 0, 0, 0, 0, 0		3.15, 3.26, 3.24, 3.48, 3.56, 3.94, 3.01, 2.45, 2.56, 2.87, 2.54, 2.69, 3.00, 3.18, 3.45, 2.98, 2.47, 2.99, 4.01, 4.13, 3.26, 3.45, 3.17, 3.26, 5.81, 2.67, 5.73, 3.10, 3.00, 3.14		8.01, 8.26, 8.34, 7.56, 7.68, 7.12, 8.36, 9.05, 9.42, 6.95, 6.87, 6.54, 9.56, 9.37, 9.15, 7.56, 7.14, 8.26, 7.34, 7.26, 7.01, 8.46,8 .32, 8.15, 9.34, 6.55, 6.37, 7.15, 8.26, 8.91
B-16	3.56, 3.45, 3.26, 3.34, 3.58, 3.69, 4.01, 4.26, 4.03, 4.25, 3.10, 3.21, 3.06, 3.78, 3.69, 2.98, 2.78, 2.69, 2.54, 3.05, 3.69, 4.01, 3.66, 3.56, 3.44, 3.58, 3.66, 3.47, 3.58, 3.01		6.98, 6.99, 6.87, 6.93, 6.56, 6.54, 6.79, 7.01, 7.06, 7.12, 7.23, 7.56, 8.01, 8.26, 7.21, 6.04, 6.15, 6.38, 6.45, 6.54, 8.01, 8.00, 6.47, 7.56, 7.98, 7.36, 6.94, 7.01, 7.36, 7.25		7.54, 7.89, 7.68, 7.25, 7.34, 7.68, 8.01, 8.09, 8.34, 8.56, 8.21, 7.96, 7.89, 7.64, 8.16, 8.05, 7.19, 7.32, 8.46, 9.08, 9.13, 9.26, 7.98, 9.796, 7.84, 7.79, 8.54, 8.61, 8.35, 7.94			B-16	0, 0, 0, 0, 0, 0, 0, 0, 0, 0, 0, 0, 0, 0, 0, 0, 0, 0, 0, 0, 0, 0, 0, 0, 0, 0, 0, 0, 0, 0,		2.87, 2.69, 2.54, 2.63, 2.89, 2.01, 2.16, 2.34, 2.56, 3.01, 3.06, 3.25, 3.24, 3.56, 3.57, 3.89, 2.99, 2.14, 3.26, 4.01, 3.05, 2.88, 2.47, 2.19, 2.45, 2.68, 3.24, 3.15, 3.62, 3.47		8.02, 8.36, 8.74, 6.59, 7.68, 7.94, 7.52, 7.31, 8.26, 8.39, 9.24, 9.06, 9.35, 9.51, 8.36, 7.31, 9.04, 9.74, 7.02, 7.13, 7.46, 7.35, 7.29, 9.48, 8.65, 8.73, 8.51, 7.63, 7.14, 6.89
B-17	2.81, 2.69, 2.71, 2.01, 2.36, 2.01, 2.69, 2.87, 3.01, 3.59, 3.64, 3.198, 1.68, 3.24, 3.26, 2.54, 2.36, 2.84, 2.98, 2.87, 2.64, 2.95, 3.10, 3.06, 3.40, 2.24, 2.13, 2.06, 2.59, 3.15		7.21, 7.12, 7.36, 7.56, 7.95, 7.84, 7.56, 6.01, 6.59, 7.63, 6.54, 8.03, 8.21, 8.30, 7.45, 7.26, 7.63, 6.54, 6.69, 6.53, 6.21, 7.12, 7.30, 7.14, 7.50, 7.36, 7.41, 7.20, 7.03, 7.15		10.26, 10.36, 10.59, 9.45, 9.68, 9.32, 8.21, 8.36, 8.45, 8.67, 9.45, 9.69, 10.36, 8.02, 8.17, 8.65, 10.35, 8.99, 8.46, 9.87, 8.68, 10.05, 9.45, 8.96, 8.78, 9.34, 9.12, 9.05, 9.65, 8.87			B-17	0, 0, 0, 0, 0, 0, 0, 0, 0, 0, 0, 0, 0, 0, 0, 0, 0, 0, 0, 0, 0, 0, 0, 0, 0, 0, 0, 0, 0, 0		3.00, 3.01, 3.15, 3.12, 3.17, 3.20, 3.14, 3.26, 3.58, 2.89, 2.57, 2.41, 2.60, 2.33, 2.34, 2.16, 3.47, 3.15, 3.68, 4.03, 4.15, 3.95, 3.74, 2.99, 2.85, 2.14, 2.36, 2.68, 3.41, 3.25		7.89, 7.92, 8.06, 8.34, 8.26, 6.89, 6.74, 6.92, 8.26, 8.37, 7.56, 7.25, 7.14, 7.63, 8.69, 8.32, 9.06, 9.37, 9.24, 7.45, 7.26, 7.38, 8.16, 8.29, 7.36, 7.48, 8.62, 7.45, 7.26, 7.46
B-18	3.01, 3.26, 3.04, 3.56, 3.65, 3.14, 3.26, 3.54, 3.69, 3.58, 3.74, 2.56, 2.58, 2.47, 2.69, 2.87, 3.34, 3.69, 3.54, 2.45, 3.66, 3.89, 3.87, 2.66, 2.57, 3.24, 3.16, 3.58, 3.04, 2.98		6.98, 6.63, 5.83, 5.54, 5.63, 6.75, 6.13, 6.02, 6.25, 6.34, 7.01, 7.06, 7.23, 7.15, 7.45, 7.36, 7.25, 6.41, 6.84, 6.86, 6.97, 6.54, 6.86, 6.35, 7.01, 7.25, 6.98, 7.13, 8.01, 8.06		9.12, 9.45, 9.68, 9.43, 8.45, 8.35, 8.48, 7.95, 8.36, 9.41, 8.21, 8.31, 8.45, 8.67, 8.39, 9.42, 9.56, 8.34, 8.78, 8.62, 8.49, 9.42, 10.09, 10.26, 10.34, 8.67, 9.54, 9.86, 9.37, 10.06			B-18	0, 0, 0, 0, 0, 0, 0, 0, 0, 0, 0, 0, 0, 0, 0, 0, 0, 0, 0, 0, 0, 0, 0, 0, 0, 0, 0, 0, 0, 0,		2.51, 2.16, 2.07, 2.13, 2.09, 1.96, 1.82, 1.57, 1.67, 2.47, 2.06, 2.31, 3.01, 3.06, 3.24, 2.14, 2.35, 1.99, 1.82, 1.64, 2.04, 2..16, 2.34, 3.25, 3.14, 3.26, 3.58, 2.54, 2.63, 2.50		8.36, 8.56, 8.74, 7.56, 7.41, 7.06, 7.32, 8.56, 8.96, 9.51, 9.23, 9.56, 9.85, 9.36, 8.45, 8.63, 8.12, 8.20, 8.76, 6.86, 7.41, 6.57, 7.16, 7.56, 6.39, 8.45, 7.28, 7.52, 6.79, 7.06
B-19	3.41, 3.26, 3.14, 3.33, 3.56, 3.24, 3.69, 3.54, 3.66, 3.54, 3.21, 3.20, 3.01, 3.26, 3.24, 2.98, 2.67, 2.45, 2.01, 2.23, 4.01, 4.05, 2.31, 2.11, 2.13, 2.06, 3.01, 4.01, 4.03, 3.89		7.10, 7.25, 7.36, 7.41, 7.56, 7.68, 7.23, 6.32, 6.54, 6.98, 6.03, 6.15, 5.98, 5.87, 8.01, 8.06, 7.66, 7.89, 7.14, 7.32, 6.69, 6.89, 6.54, 7.01, 7.26, 6.89, 6.54, 7.30, 7.15, 7.24		8.99, 9.45, 8.67, 8.35, 9.47, 9.86, 9.82, 9.37, 8.12, 8.04, 8.26, 8.34, 9.64, 9.87, 8.68, 8.37, 8.54, 8.69, 8.97, 9.01, 9.36, 8.75, 8.69, 7.89, 7.95, 7.89, 7.73, 8.69, 9.01, 9.42			B-19	0, 0, 0, 0, 0, 0, 0, 0, 0, 0, 0, 0, 0, 0, 0, 0, 0, 0, 0, 0, 0, 0, 0, 0, 0, 0, 0, 0, 0, 0		3.58, 3.56, 3.45, 3.26, 3.18, 3.29, 3.57, 2.89, 2.91, 2.41, 2.16, 2.25, 3.87, 4.01, 4.06, 4.35, 4.29, 4.31, 2.99, 2.58, 2.61, 2.50, 2.53, 2.47, 3.88, 3.57, 3.69, 4.15, 4.26, 4.08		7.74, 7.68, 7.39, 7.86, 8.01, 8.06, 8.37, 8.56, 8.24, 8.59, 6.74, 6.98, 7.01, 7.26, 7.31, 7.15, 7.24, 7.05, 6.89, 6.81, 6.75, 8.69, 8.34, 7.16, 7.27, 8.02, 8.34, 7.56, 8.16, 7.09
B-20	3.52, 3.56, 3.65, 3.89, 3.98, 3.47, 3.69, 4.01, 4.06, 4.35, 4.29, 4.38, 3.01, 3.09, 3.07, 2.69, 2.89, 2.94, 4.01, 4.23, 4.28, 3.33, 3.69, 4.15, 3.54, 3.68, 2.99, 3.54, 3.89, 3.67		7.21, 7.23, 7.34, 7.54, 7.62, 7.34, 7.14, 7.01, 7.69, 7.84, 6.21, 6.58, 6.34, 6.95, 6.86, 8.01, 7.80, 8.00, 8.04, 8.13, 7.45, 7.65, 7.45, 7.23, 7.45, 7.62, 7.14, 7.23, 7.02, 7.14		8.69, 8.75, 8.55, 8.82, 8.63, 8.01, 8.23, 7.95, 7.81, 7.86, 7.42, 7.56, 9.02, 9.14, 9.35, 9.64, 9.57, 8.35, 7.65, 8.74, 8.69, 9.31, 7.56, 7.81, 7.54, 9.04, 8.56, 8.37, 8.56, 8.66			B-20	0, 0, 0, 0, 0, 0, 0, 0, 0, 0, 0, 0, 0, 0, 0, 0, 0, 0, 0, 0, 0, 0, 0, 0, 0, 0, 0, 0, 0, 0,		3.67, 3.56, 3.69, 3.74, 3.85, 3.91, 2.89, 2.94, 2.68, 3.15, 4.01, 4.25, 4.16, 3.75, 3.89, 3.92, 4.12, 4.38, 3.54, 3.68, 2.09, 2.57, 2.68, 2.61, 2.58, 2.16, 3.95, 3.66, 2.84, 2.99		8.01, 8.23, 8.14, 8.36, 8.75, 7.26, 7.34, 7.59, 7.36, 7.59, 7.69, 8.01, 9.06, 9.34, 9.58, 9.37, 9.16, 9.05, 9.06, 7.45, 8.02, 7.58, 7.62, 6.89, 6.94, 7.02, 6.26, 7.25, 6.83, 7.06
10 % insect wax C-1	0, 0, 0, 0, 0, 0, 0, 0, 0, 0, 0, 0, 0, 0, 0, 0, 0, 0, 0, 0, 0, 0, 0, 0, 0, 0, 0, 0, 0, 0		3.51, 3.56, 3.15, 3.46, 3.08, 3.49, 3.47, 2.69, 2.45, 2.67, 2.98, 2.53, 3.68, 3.96, 3.74, 4.01, 4.06, 4.25, 4.31, 3.68, 3.57, 3.69, 4.56, 4.87, 3.69, 2.89, 2.67, 2.54, 3.54, 2.88		8.06, 8.15, 8.36, 8.45, 8.69, 7.12, 7.36, 7.45, 7.36, 7.56, 6.95, 6.94, 7.69, 7.12, 7.32, 8.59, 8.36, 8.54, 8.06, 8.16, 9.21, 9.10, 9.06, 8.34, 8.06, 8.15, 8.36, 8.14, 8.26, 8.64,			C-1	0, 0, 0, 0, 0, 0, 0, 0, 0, 0, 0, 0, 0, 0, 0, 0, 0, 0, 0, 0, 0, 0, 0, 0, 0, 0, 0, 0, 0, 0		3.05, 3.16, 3.25, 3.2.12, 2.36, 2.41, 2.56, 3.85, 3.41, 3.62, 2.69, 2.84, 2.16, 2.74, 2.85, 2.96, 3.01, 3.26, 3.41, 3.56, 3.71, 3.52, 2.99, 2.01, 2.15, 2.13, 2.14, 2.37, 3.05, 3.12		7.50, 7.59, 7.69, 7.45, 7.26, 7.54, 6.56, 6.57, 6.34, 6.59, 7.45, 8.26, 8.12, 8.36, 7.06, 8.01, 7.26, 6.24, 6.99, 7.45, 7.59, 6.96, 8.56, 8.49, 8.67, 9.24, 9.03, 8.16, 7.52, 7.46
C-2	0, 0, 0, 0, 0, 0, 0, 0, 0, 0, 0, 0, 0, 0, 0, 0, 0, 0, 0, 0, 0, 0, 0, 0, 0, 0, 0, 0, 0, 0		3.05, 3.45, 3.26, 3.12, 3.24, 3.86, 3.47, 3.96, 2.15, 2.24, 2.36, 2.56, 2.78, 2.98, 2.15, 2.04, 2.36, 3.56, 3.57, 3.46, 3.15, 3.26, 2.68, 3.45, 3.01, 3.05, 3.26, 3.14, 3.32, 3.08		7.89, 7.98, 7.68, 7.26, 6.54, 6.59, 7.89, 7.12, 7.03, 6.54, 6.29, 6.86, 8.47, 8.59, 8.21, 8.45, 8..01, 7.56, 7.95, 7.86, 7.12, 6.58, 6.95, 6.54, 6.82, 6.47, 6.95, 7.89, 7.56, 6.14			C-2	0, 0, 0, 0, 0, 0, 0, 0, 0, 0, 0, 0, 0, 0, 0, 0, 0, 0, 0, 0, 0, 0, 0, 0, 0, 0, 0, 0, 0, 0		3.12, 3.26, 3.41, 3.26, 3.52, 3.45, 3.61, 3.58, 3.42, 2.96, 2.01, 2.23, 2.54, 2.16, 2.08, 2.54, 3.16, 3.26, 3.54, 3.96, 2.01, 1.96, 3.74, 3.24, 3.19, 1.97, 3.12, 3.21, 2.06, 1.84		8.06, 8.15, 9.06, 7.36, 7.05, 7.16, 7.52, 7.43, 8.16, 8.06, 7.36, 7.52, 8.16, 8.24, 7.26, 6.58, 7.54, 7.59, 7.86, 8.45, 8.36, 8.52, 7.26, 7.51, 8.36, 8.45, 7.41, 7.63, 8.12, 7.56
C-3	0, 0, 0, 0, 0, 0, 0, 0, 0, 0, 0, 0, 0, 0, 0, 0, 0, 0, 0, 0, 0, 0, 0, 0, 0, 0, 0, 0, 0, 0		4.01, 4.06, 3.56, 3.59, 3.47, 3.85, 3.74, 4.26, 4.31, 3.56, 3.09, 3.14, 2.86, 2.94, 2.86, 2.36, 3.24, 3.16, 4.06, 3.56, 3.89, 4.57, 4.69, 4.85, 4.74, 3.64, 4.89, 4.57, 4.69, 3.76		8.15, 8.45, 8.68, 8.39, 8.46, 8.26, 7.59, 7.84, 7.36, 7.59, 8.36, 8.21, 7.26, 6.65, 6.69, 6.45, 7.85, 8.23, 8.36, 7.45, 7.86, 8.12, 8.15, 8.20, 8.31, 8.20, 8.63, 8.45, 7.69, 8.26			C-3	0, 0, 0, 0, 0, 0, 0, 0, 0, 0, 0, 0, 0, 0, 0, 0, 0, 0, 0, 0, 0, 0, 0, 0, 0, 0, 0, 0, 0, 0		2.65, 2.63, 2.41, 2.35, 2.14, 3.61, 3.25, 3.48, 3.92, 3.74, 2.96, 2.84, 2.88, 3.65, 3.47, 3.56, 3.91, 2.56, 2.87, 1.95, 1.84, 1.86, 2.05, 2.14, 2.64, 3.25, 3.04, 3.15, 3.67, 2.55		7.05, 7.26, 7.15, 6.69, 6.84, 6.93, 6.52, 6.89, 7.06, 7.12, 6.35, 7.54, 7.56, 7.48, 6.23, 6.34, 6.15, 8.19, 8.46, 8.31, 7.56, 7.84, 7.26, 7.31, 6.56, 6.31, 6.24, 6.06, 6.25, 7.01
C-4	0, 0, 0, 0, 0, 0, 0, 0, 0, 0, 0, 0, 0, 0, 0, 0, 0, 0, 0, 0, 0, 0, 0, 0, 0, 0, 0, 0, 0, 0		3.8, 3.68, 3.41, 3.12, 3.26, 3.47, 3.74, 3.69, 2.98, 2.47, 2.56, 2.85, 2.01, 2.26, 3.74, 3.46, 4.01, 4.06, 4.31, 3.86, 3.74, 3.25, 3.16, 3.65, 3.45, 3.92, 3.01, 4.06, 4.14, 3.16		8.12, 8.62, 8.45, 8.69, 847, 8.03, 8.12, 8.36, 7.56, 7.41, 7.55, 7.89, 7.63, 7.51, 7.52, 7.36, 7.12, 7.06, 7.13, 6.95, 6.89, 8.03, 8.15, 8.46, 9.25, 9.15, 9.34, 9.06, 8.98, 8.78			C-4	0, 0, 0, 0, 0, 0, 0, 0, 0, 0, 0, 0, 0, 0, 0, 0, 0, 0, 0, 0, 0, 0, 0, 0, 0, 0, 0, 0, 0, 0		2.51, 2.63, 2.15, 2.42, 2.36, 2.58, 1.96, 1.87, 3.06, 3.14, 3.26, 3.58, 2.45, 2.36, 2.51, 2.96, 2.74, 3.01, 3.26, 3.04, 3.18, 2.69, 2.10, 2.13, 2.15, 2.64, 2.13, 2.06, 2.18, 3.06		6.96, 6.76, 9.58, 6.26, 8.35, 7.12, 7.25, 7.46, 7.36, 8.21, 7.46, 8.23, 7.63, 6.85, 6.47, 7.26, 7.35, 8.45, 8.36, 7.26, 7.31, 7.05, 6.54, 6.26, 6.31, 5.96, 5.84, 6.03, 7.13, 7.02
C-5	0, 0.51, 0.65, 0.56, 0.50, 0, 0.70, 0.65, 0.35, 0, 0, 0, 0.40, 0, 0, 0.60, 0, 0, 0.45, 0, 0.55, 0.81, 0.45, 0.51, 0.91, 0, 0.64, 0, 09, 0.75		3.01, 3.26, 3.45, 3.56, 3.14, 3.36, 2.16, 3.26, 2.48, 2.84, 2.01, 2.26, 2.74, 2.56, 3.87, 3.45, 3.96, 4.01, 4.06, 4.23, 3.56, 3.14, 3.26, 3.15, 3.08, 3.19, 3.37, 2.69, 2.85, 3.49		7.58, 7.26, 7.45, 7.69, 7.98, 7.36, 8.62, 8.16, 8.52, 8.34, 8.75, 6.12, 6.03, 6.58, 6.47, 7.10, 7.20, 7.31, 7.56, 6.21, 6.55, 6.34, 6.55, 6.34, 8.49, 8.64, 8.21, 7.36, 7.45, 7.69			C-5	0.56, 0.81, 0.65, 0.65, 1.09, 0.71, 0.74, 0.60, 0.65, 0.91, 0, 0, 0, 0, 0, 0, 0, 0, 0, 0, 0, 0, 0, 0, 0, 0, 0, 0, 0, 0		2.96, 2.58, 2.45, 2.63, 2.75, 2.14, 2.36, 3.01, 3.16, 3.24, 3.19, 3.28, 3.41, 1.95, 1.84, 1.86, 2.61, 3.01, 3.16, 3.25, 3.45, 3.69, 3.15, 2.78, 2.54, 2.68, 3.15, 3.26, 3.41, 3.24		8.12, 8.36, 8.56, 8.46, 8.25, 8.03, 9.12, 9.63, 9.45, 7.06, 7.12, 7.36, 7.45, 7.36, 8.01, 7.56, 7.42, 8.26, 9.31, 9.26, 8.45, 7.23, 8.51, 7.63, 7.94, 6..86, 9.96, 8.99, 9.45, 9.68
C-6	0, 0, 0, 0, 0, 0, 0, 0, 0, 0, 0, 0, 0, 0, 0, 0, 0, 0, 0, 0, 0, 0, 0, 0, 0, 0, 0, 0, 0, 0		3.25, 3.26, 3.43, 3.56, 3.85, 3.76, 3.21, 2.96, 2.48, 2.36, 2.15, 4.05, 4.06, 4.12, 3.05, 2.96, 3.14, 3.02, 3.16, 3.25, 3.47, 2.56, 2.96, 2.85, 2.74, 2.64, 2.53, 3.45, 3.62, 4.16		8.45, 8.56, 8.75, 8.69, 8.97, 9.15, 9.26, 9.34, 9.20, 9.19, 7.23, 7.15, 7.32, 8.25, 7.45, 7.26, 7.01, 7.13, 7.15, 8.26, 9.45, 8.23, 8.56, 8.47, 9.26, 8.15, 9.34, 9.46, 8.21, 7.62			C-6	0, 0, 0, 0, 0, 0, 0, 0, 0, 0, 0, 0, 0, 0, 0, 0, 0, 0, 0, 0, 0, 0, 0, 0, 0, 0, 0, 0, 0, 0		3.01, 3.26, 3.24, 3.15, 3.65, 3.45, 3.58, 3.14, 3.26, 2.86, 2.91, 2.84, 2.86, 2.15, 2.36, 1.94, 1.86, 1.74, 2.36, 2.51, 2.68, 3.47, 3.16, 3.28, 3.59, 3.74, 3.64, 3.01, 3.26, 2.86		8.05, 8.69, 8.47, 6.12, 6.69, 9.46, 9.65, 9.84, 9.37, 8.51, 8.63, 8.54, 9.26, 8.74, 7.76, 7.56, 7.82, 9.40, 9.06, 8.25, 8.45, 8.63, 8.45, 7.6, 7.15, 7.56, 7.63, 7.52, 7.15, 7.56
C-7	0.85, 0.91, 0, 0, 1.15, 0.91, 0, 0.88, 0.65, 0, 0, 0, 0.86, 0.72, 0.53, 0.46, 0.50, 0, 0, 0.75, 0.69, 0, 0, 0, 0, 0, 0, 0.10, 0, 0		4.01, 4.03, 4.25, 4.56, 4.47, 4.56, 3.21, 3.06, 3.25, 3.16, 3.54, 3.96, 3.75, 3.64, 3.56, 3.89, 3.76, 3.49, 4.13, 4.15, 4.35, 3.55, 3.54, 3.86, 3.74, 3.96, 3.54, 3.96, 4.32, 4.58		8.55, 8.46, 8.65, 8.95, 7.12, 7.03, 7.54, 7.66, 7.12, 7.45, 6.95, 6.86, 7.03, 8.15, 8.64, 8.98, 7.26, 9.09, 9.47, 9.16, 9.53, 9.42, 9.45, 8.66, 8.32, 8.15, 8.06, 8.41, 8.36, 8.45			C-7	0.53, 0.75, 0.63, 0.55, 0.88, 0.65, 0.57, 0.59, 0.68, 0.67, 0, 0, 0, 0, 0, 0, 0, 0, 0, 0, 0, 0, 0, 0, 0, 0, 0, 0, 0, 0		3.65, 3.26, 3.42, 3.52, 3.25, 3.18, 2.59, 2.54, 2.16, 2.87, 3.14, 3.06, 3.25, 3.08, 3.19, 2.54, 2.16, 2.05, 2.14, 3.21, 3.56, 3.96, 3.74, 4.12, 4.06, 4.18, 3.98, 3.74, 3.56, 4.15		7.16, 7.56, 7.25, 7.6, 7.45, 6.26, 6.58, 6.31, 6.20, 6.06, 6.31, 7.56, 7.29, 8.36, 8.06, 8.31, 8.15, 7.06, 7.21, 7.06, 6.65, 6.48, 6.23, 6.29, 7.03, 6.51, 6.85, 7.56, 7.41, 7.03
C-8	0, 0, 0, 0, 0, 0, 0, 0, 0, 0, 0, 0, 0, 0, 0, 0, 0, 0, 0, 0, 0, 0, 0, 0, 0, 0, 0, 0, 0, 0		3.25, 3.46, 3.58, 3.46, 3.47, 3.85, 3.96, 3.41, 4.03, 4.15, 4.68, 2.98, 2.75, 2.16, 2.30, 2.54, 2.16, 2.30, 3.65, 3.45, 6.886, 3.94, 4.06, 4.25, 3.15, 3.26, 3.48, 3.67, 3.29, 3.18		8.14, 8.46, 8.69, 8.47, 8.26, 7.26, 7.69, 7.31, 7.64, 7.23, 7.01, 7.03, 8.16, 8.24, 8.36, 8.47, 9.12, 9.06, 9.35, 9.14, 8.26, 8.31, 7.66, 7.98, 7.41, 9.06, 9.15, 8.33, 8.22, 8.15			C-8	0, 0, 0, 0, 0, 0, 0, 0, 0, 0, 0, 0, 0, 0, 0, 0, 0, 0, 0, 0, 0, 0, 0, 0, 0, 0, 0, 0, 0, 0		3.01, 3.26, 3.45, 2.96, 2.15, 2.06, 2.84, 2.75, 2.63, 2.14, 3.26, 3.54, 3.74, 3.59, 3.85, 2.01, 2.26, 2.54, 2.84, 2.31, 2.63, 2.85, 2.74, 2.63, 3.06, 2.55, 2.74, 2.95, 2.85, 2.61		6.59, 6.39, 6.45, 6.26, 6.39, 6.59, 8.12, 8.06, 8.45, 7.06, 7.36, 7.50, 7.41, 7.36, 7.25, 6.45, 6.62, 6.53, 8.15, 8.26, 8.41, 6.06, 6.35, 6.48, 7.56, 7.81, 7.26, 7.56, 7.24, 7.00
C-9	0, 0, 0, 0, 0, 0, 0, 0, 0, 0, 0, 0, 0, 0, 0, 0, 0, 0, 0, 0, 0, 0, 0, 0, 0, 0, 0, 0, 0, 0		4.41, 4.56, 4.85, 4.69, 4.74, 4.26, 4.35, 4.12, 3.02, 3.26, 3.15, 3.64, 3.85, 3.96, 2.99, 2.87, 2.60, 3.15, 3.24, 3.56, 3.48, 3.64, 3.89, 3.74, 4.06, 4.25, 4.16, 3.89, 3.84, 3.67		8.12, 8.45, 7.36, 7.52, 7.45, 8.66, 8.92, 9.36, 7.56, 7.19, 7.25, 8.56, 8.45, 8.02, 8.13, 8.26, 8.34, 8.16, 8.45, 9.26, 9.14, 8.06, 7.23, 8.14, 7.26, 7.36, 8.45, 8.26, 8.61, 8.60			C-9	0, 0, 0, 0, 0, 0, 0, 0, 0, 0, 0, 0, 0, 0, 0, 0, 0, 0, 0, 0, 0, 0, 0, 0, 0, 0, 0, 0, 0, 0		3.51, 3.26, 3.41, 4.06, 4.25, 4.13, 4.24, 4.36, 4.28, 3.96, 3.75, 3.49, 3.58, 3.46, 3.15, 3.64, 2.29, 2.01, 2.54, 2.96, 2.58, 2.61, 2.30, 3.41, 3.26, 3.1, 3.29, 2.55, 2.46, 2.03		7.55, 7.26, 7.56, 7.36, 7.21, 7.03, 7.15, 7.61, 8.06, 8.63, 7.98, 7.45, 7.36, 8.06, 8.31, 7.61, 7.55, 6.48, 6.86, 6.95, 6.75, 8.01, 7.69, 7.69, 7.58, 6.88, 7.64, 7.26, 7.15, 7.59
C-10	0, 0, 0, 0, 0, 0, 0, 0, 0, 0, 0, 0, 0, 0, 0, 0, 0, 0, 0, 0, 0, 0, 0, 0, 0, 0, 0, 0, 0, 0		3.01, 3.16, 3.25, 3.41, 2.69, 2.15, 2.10, 2.26, 2.74, 2.59, 2.63, 2.12, 2.35, 2.63, 3.45, 3.16, 3.52, 3.69, 4.08, 4.29, 3.45, 3.68, 3.47, 2.96, 2.48, 2.14, 2.06, 1.97, 1.95, 1.87		7.89, 7.59, 8.06, 8.15, 8.36, 8.45, 7.26, 7.34, 7.20, 7.15, 7.36, 7.20, 7.45, 8.63, 8.15, 8.45, 8.69, 9.01, 9.23, 9.14, 8.63, 8.45, 8.67, 8.25, 7.36, 7.41, 7.56, 8.21, 8.74, 7.26			C-10	0, 0, 0, 0, 0, 0, 0, 0, 0, 0, 0, 0, 0, 0, 0, 0, 0, 0, 0, 0, 0, 0, 0, 0, 0, 0, 0, 0, 0, 0		3.33, 3.26, 3.41, 3.56, 4.01, 4.26, 3.59, 3.64, 2.96, 3.74, 4.06, 4.15, 3.56, 2.69, 2.47, 2.10, 2.25, 3.65, 3.98, 2.15, 4.02, 4.23, 3.15, 3.26, 2.85, 2.74, 3.26, 3.15, 2.55, 3.44		7.15, 7.36, 7.64, 8.23, 9.06, 7.47, 7.23, 8.56, 6.66, 10.06, 8.41, 7.64, 8.56, 6.33, 7.23, 7.15, 6.46, 6.66, 6.11, 6.06, 7.55, 8.12, 7.86,8.65, 6.65, 7.85, 7.56, 6.66, 7.10, 7.26
C-11	0, 0, 0, 0, 0, 0, 0, 0, 0, 0, 0, 0, 0, 0, 0, 0, 0, 0, 0, 0, 0, 0, 0, 0, 0, 0, 0, 0, 0, 0		3.15, 3.26, 3.45, 3.62, 3.58, 3.59, 2.69, 2.14, 2.06, 4.09, 4.36, 4.05, 2.68, 2.97, 2.85, 3.46, 3.58, 3.96, 2.85, 2.74, 2.96, 3.45, 3.69, 2.14, 2.59, 2.69, 3.48, 3.56, 3.87, 3.96		7.06, 7.45, 7.69, 7.52, 7.36, 7.12, 6.95, 6.48, 6.92, 8.45, 8.06, 8.31, 8.05, 8.16, 7.59, 7.92, 9.14, 9.26, 8.34, 8.16, 7.56, 7.89, 7.60, 7.21, 7.56, 7.68, 7.41, 7.98, 8.26, 8.15			C-11	0, 0, 0, 0, 0, 0, 0, 0, 0, 0, 0, 0, 0, 0, 0, 0, 0, 0, 0, 0, 0, 0, 0, 0, 0, 0, 0, 0, 0, 0		3.2, 3.16, 3.26, 3.15, 3.42, 3.65, 2.96, 2.45, 2.10, 2.03, 2.16, 2.59, 4.03, 4.12, 4.56, 3.52, 3.87, 3.59, 3.66, 3.15, 2.98, 2.74, 2.16, 3.00, 3.16, 2.96, 2.84, 3.51, 3.69, 3.45		8.54, 8.54, 8.26, 8.03, 8.15, 8.36, 7.42, 8.26, 8.15, 6.30, 6.56, 6.89, 7.56, 9.16, 9.48, 9.36, 9.86, 7.96, 9.88, 10.26, 10.03, 8.53, 7.69, 9.63, 9.55, 9.24, 9.16, 8.56, 8.84, 9.46
C-12	0, 0, 0, 0, 0, 0, 0, 0, 0, 0, 0, 0, 0, 0, 0, 0, 0, 0, 0, 0, 0, 0, 0, 0, 0, 0, 0, 0, 0, 0		3.15, 3.26, 3.45, 3.68, 3.48, 3.29, 4.01, 4.06, 4.13, 3.58, 3.49, 4.26, 4.38, 3.06, 3.15, 3.27, 3.19, 2.56, 2.84, 2.69, 2.87, 2.69, 3.15, 3.24, 3.10, 3.29, 3.47, 3.56, 2.99, 2.84		7.89, 7.59, 7.65, 7.25, 8.16, 8.45, 7.36, 7.24, 7.56, 8.26, 8.21, 8.59, 8.34, 8.21, 6.98, 6.45, 7.85, 7.69, 7.21, 6.98, 7.63, 7.01, 7.26, 8.56, 7.45, 7.39, 8.54, 9.06, 9.15, 8.68			C-12	0, 0, 0, 0, 0, 0, 0, 0, 0, 0, 0, 0, 0, 0, 0, 0, 0, 0, 0, 0, 0, 0, 0, 0, 0, 0, 0, 0, 0, 0		3.00, 3.12, 3.21, 3.26, 3.45, 3.65, 3.28, 3.69, 2.84, 2.19, 2.82, 2.47, 1.99, 1.85, 3.69, 3.25, 3.45, 3.16, 2.52, 2.84, 2.91, 2.30, 2.68, 2.56, 3.00, 3.31, 3.15, 3.14, 3.26, 3.20		7.86, 7.45, 7.26, 7.35, 7.59, 7.23, 7.15, 7.60, 7.45, 7.63, 7.58, 8.15, 8.46, 8.29, 7.67, 8.94, 9.06, 9.15, 6.86, 6.47, 6.52, 8.12, 8.45, 8.95, 7.99, 7.84, 7.92, 8.06, 8.46, 8.95
C-13	0, 0, 0, 0, 0, 0, 0, 0, 0, 0, 0, 0, 0, 0, 0, 0, 0, 0, 0, 0, 0, 0, 0, 0, 0, 0, 0, 0, 0, 0		4.01, 4.23, 4.20, 4.36, 3.59, 3.64, 3.59, 3.47, 3.65, 4.58, 4.95, 4.68, 4.87, 2.69, 2.84, 3.01, 3.56, 4.82, 4.47, 4.35, 4.12, 3.59, 3.74, 3.69, 4.21, 4.55, 4.97, 4.69, 5.01, 3.21		8.55, 8.56, 8.45, 9.29, 8.53, 9.14, 9.26, 8.45, 8.26, 8.31, 7.52, 7.56, 7.45, 7.62, 8.36, 9.45, 9.12, 7.45, 7.68, 7.12, 8.26, 8.34, 9.26, 7.15, 9.45, 8.66, 8.21, 8.56, 8.64, 8.87			C-13	0, 0, 0, 0, 0, 0, 0, 0, 0, 0, 0, 0, 0, 0, 0, 0, 0, 0, 0, 0, 0, 0, 0, 0, 0, 0, 0, 0, 0, 0		3.01, 2.96, 3.21, 3.14, 3.26, 3.15, 2.96, 2.84, 2.16, 2.54, 2.74, 3.06, 3.15, 3.69, 3.45, 3.85, 3.74, 2.99, 2.85, 2.61, 2.84, 3.69, 3.20, 3.18, 3.74, 3.16, 2.58, 2.49, 2.65, 2.74		7.06, 7.16, 7.26, 7.14, 7.36, 7.25, 7.84, 7.59, 7.60, 7.56, 8.06, 8.15, 8.36, 8.45, 8.59, 7.52, 6.15, 6.23,6 .48, 7.06, 7.12, 6.55, 6.83, 6.19, 7.56, 8.24, 8.26, 7.25, 7.14, 7.06
C-14	0, 0, 0, 0, 0, 0, 0, 0, 0, 0, 0, 0, 0, 0, 0, 0, 0, 0, 0, 0, 0, 0, 0, 0, 0, 0, 0, 0, 0, 0		3.56, 3.54, 3.69, 3.85, 3.74, 3.26, 2.69, 2.54, 2.51, 4.06, 4.38, 4.59, 4.17, 3.56, 3.21, 3.69, 3.48, 3.56, 2.96, 2.87, 3.01, 3.16, 2.99, 3.45, 3.54, 3.15, 3.62, 3.48, 4.16, 3.88		8.02, 8.36, 8.45, 8.69, 8.57, 8.26, 7.26, 7.36, 7.42, 9.06, 8.15, 7.56, 8.24, 6.96, 6.78, 8.26, 7.24, 7.06, 7.51, 8.26, 9.01, 8.45, 8.13, 8.02, 8.16, 8.34, 7.56, 7.89, 8.12, 8.35			C-14	0, 0, 0, 0, 0, 0, 0, 0, 0, 0, 0, 0, 0, 0, 0, 0, 0, 0, 0, 0, 0, 0, 0, 0, 0, 0, 0, 0, 0, 0		2.98, 2.96, 22.84, 2.96, 2.75, 2.61, 2.35, 2.66, 3.14, 3.26, 3.05, 3.29, 3.64, 3.58, 3.67, 3.26, 2.95, 2.91, 2.73, 2.84, 3.06, 3.15, 2.95, 2.74, 2.15, 2.60, 3.20, 3.69, 3.45, 3.16		7.16, 7.25, 7.36, 6.56, 6.94, 6.28, 6.58, 6.32, 6.12, 5.98, 6.48, 7.56, 7.29, 7.89, 7.95, 8.16, 8.54, 7.62, 7.95, 8.33, 8.54, 8.26, 7.88, 7.59, 7.64, 8.06, 8.21, 7.40, 7.26, 7.01
C-15	0, 0, 0, 0, 0, 0, 0, 0, 0, 0, 0, 0, 0, 0, 0, 0, 0, 0, 0, 0, 0, 0, 0, 0, 0, 0, 0, 0, 0, 0		3.56, 3.68, 3.48, 3.95, 4.01, 4.26, 4.35, 3.74, 3.46, 3.25, 3.16, 4.56, 3.26, 3.01, 3.16, 2.89, 2.47, 2.59, 3.22, 3.14, 3.26, 3.65, 3.89, 3.47, 4.21, 4.59, 4.01, 3.55, 3.49, 3.46		8.69, 8.75, 7.89, 7.51, 7.26, 7.31, 7.05, 7.26, 7.35, 8.46, 8.59, 8.62, 9.59, 9.25, 9.41, 9.36, 8.52, 8.46, 8.47, 8.16, 9.25, 9.16, 9.35, 8.48, 8.98, 8.78, 9.59, 9.64, 8.65, 8.87			C-15	0, 0, 0, 0, 0, 0, 0, 0, 0, 0, 0, 0, 0, 0, 0, 0, 0, 0, 0, 0, 0, 0, 0, 0, 0, 0, 0, 0, 0, 0		2.95, 2.69, 2.41, 2.37, 2.58, 2.45, 2.69, 3.02, 3.15, 3.26, 3.42, 3.52, 3.15, 3.59, 4.26, 4.03, 4.15, 2.69, 3.52, 2.01, 2.06, 1.99, 1.74, 2.59, 2.61, 2.03, 2.13, 2.14, 2.32, 2.15		7.23, 7.15, 7.56, 7.32, 7.14, 7.26, 6.35, 6.45, 6.28, 6.92, 6.41, 6.53, 8.26, 8.15, 7.06, 7.29, 6.89, 6.84, 7.26, 7.31, 7.05, 8.26, 7.36, 9.45, 9.12, 8.14, 7.53, 7.42, 8.13, 7.56
C-16	0, 0, 0, 0, 0, 0, 0, 0, 0, 0, 0, 0, 0, 0, 0, 0, 0, 0, 0, 0, 0, 0, 0, 0, 0, 0, 0, 0, 0, 0		4.51, 4.56, 4.01, 4.26, 3.01, 3.26, 3.54, 3.98, 3.16, 3.25, 3.45, 5.01, 4.95, 4.84, 5.06, 5.12, 4.89, 4.12, 4.01, 3.26, 3.54, 2.69, 2.84, 4.56, 4.87, 4.19, 3.99, 4.84, 4.12, 4.47		9.15, 9.56, 9.56, 9.48, 9.63, 9.58, 10.12, 10.13, 10.26, 10.36, 8.45, 8.68, 8.59, 8.64, 9.87, 9.06, 8.15, 8.75, 8.26, 7.69, 7.38, 7.59, 10.69, 9.88, 9.48, 9.67, 10.36, 10.56, 9.87, 10.03			C-16	0, 0, 0, 0, 0, 0, 0, 0, 0, 0, 0, 0, 0, 0, 0, 0, 0, 0, 0, 0, 0, 0, 0, 0, 0, 0, 0, 0, 0, 0		2.71, 2.56, 2.15, 2.36, 2.42, 2.86, 2.84, 2.96, 2.13, 2.26, 3.06, 3.28, 3.12, 3.29, 3.62, 2.88, 2.94, 3.16, 1.95, 1.85, 1.67, 2.96, 3.12, 3.15, 2.69, 2.84, 2.88, 3.25, 3.16, 3.42		8.15, 8.26, 8.35, 8.45, 9.06, 9.12, 8.30, 6.26, 7.64, 7.26, 7.31, 7.41, 7.06, 6.32, 6.15, 6.34, 6.02, 7.16, 7.03, 7.15, 7.56, 7.41, 7.26, 8.06, 6.33, 6.55, 6.84, 7.56, 7.26, 7.14
C-17	0.75, 0.55, 0, 0, 0, 0.76, 0.57, 0, 0.92, 0.74, 0, 0, 0.63, 0.70, 0.61, 1.01, 0.89, 0.76, 0.92, 0, 0, 0.70, 0.66, 0, 0, 0.66, 0, 0, 0,		3.99, 3.15, 3.62, 3.42, 3.15, 2.69, 2.74, 4.06, 4.16, 4.25, 3.59, 3.14, 3.45, 3.67, 3.85, 2.99, 2.84, 3.01, 3.16, 2.58, 3.47, 4.16, 4.20, 3.56, 3.56, 3.91, 3.29, 3.74, 3.85, 3.69		8.69, 9.78, 9.78, 9.48, 7.58, 8.48, 10.23, 10.13, 10.06, 9.45, 9.38, 9.75, 8.45, 9.32, 7.56, 7.12, 7.06, 7.58, 7.35, 7.16, 8.45, 8.96, 9.26, 8.67, 8.35, 8.79, 9.45, 9.26, 8.79, 897			C-17	0.38, 0.76, 0.54, 0.89, 0.41, 0.53, 0.77, 0.91, 0.57, 0.69, 0, 0, 0, 0, 0, 0, 0, 0, 0, 0, 0, 0, 0, 0, 0, 0, 0, 0, 0, 0		2.56, 2.63, 2.45, 2.63, 2.89, 2.87, 2.49, 3.06, 3.15, 3.14, 3.56, 3.45, 3.84, 3.29, 3.16, 2.45, 2.62, 1.92, 1.86, 2.45, 2.67, 2.85, 3.06, 3.14, 3.26, 3.85, 3.47, 2.69, 2.84, 2.76		7.01, 7.56, 7.45, 7.86, 7.92, 7.63, 7.16, 7.56, 8.20, 7.36, 8.12, 8.26, 8.34, 8.56, 8.16, 7.59, 7.67, 6.99, 6.78,6.45, 8.29, 6.34, 8.45, 7.26, 8.22, 7.56, 7.95, 7.14, 7.56, 7.63
C-18	0, 0, 0, 0, 0, 0, 0, 0, 0, 0, 0, 0, 0, 0, 0, 0, 0, 0, 0, 0, 0, 0, 0, 0, 0, 0, 0, 0, 0, 0		3.58, 3.69, 3.84, 3.74, 4.12, 4.26, 4.85, 4.47, 3.61, 3.59, 3.85, 3.06, 3.14, 4.56, 4.28, 4.17, 3.66, 3.95, 3.74, 3.58, 3.16, 4.59, 4.20, 4.12, 3.56, 3.74, 4.26, 4.14, 3.58, 3.84		8.15, 8.26, 8.26, 7.59, 7.89, 7.15, 7.24, 7.36, 7.02, 8.36, 8.45, 9.32, 9.15, 9.26, 9.42, 8.26, 8.35, 8.15, 7.42, 8.26, 7.45, 7.36, 7.06, 7.15, 7.60, 7.26, 6.86, 6.94, 7.06, 7.26			C-18	0, 0, 0, 0, 0, 0, 0, 0, 0, 0, 0, 0, 0, 0, 0, 0, 0, 0, 0, 0, 0, 0, 0, 0, 0, 0, 0, 0, 0, 0		2.81, 2.68, 2.15, 2.67, 3.26, 3.15, 3.28, 3.46, 3.26, 1.99, 1.84, 1.68, 1.57, 2.93, 3.61, 2.45, 2.84, 2.86, 2.74, 3.6, 3.15, 2.01, 2.19, 2.46, 3.26, 3.15, 3.45, 2.96, 2.85, 3.16		7.25, 7.45, 7.36, 7.12, 7.28, 7.69, 7.35, 7.45, 6.86, 6.94, 6.78, 6.52, 6.31, 6.45, 7.06, 7.15, 8.46, 9.01, 6.55, 7.45, 6.58, 6.48, 6.48, 7.51,7.59, 7.89, 8.92, 8.46, 8.62, 8.17
C-19	0, 0, 0, 0, 0, 0, 0, 0, 0, 0, 0, 0, 0, 0, 0, 0, 0, 0, 0, 0, 0, 0, 0, 0, 0, 0, 0, 0, 0, 0		3.41, 3.56, 3.85, 3.00, 2.98, 2.75, 2.14, 2.63, 3.69, 4.26, 4.15, 4.02, 4.00, 3.75, 3.89, 3.54, 3.58, 3.46, 3.55, 3.14, 3.69, 3.47, 3.84, 3.96, 2.69, 2.84, 3.61, 3.75, 3.26, 3.14		8.15, 8.66, 6.26, 6.85, 7.36, 7.15, 6.96, 8.12, 7.45, 7.26, 7.45, 7.69, 8.25, 8.46, 8.32, 8.15, 7.20, 7.15, 6.95, 8.12, 7.56, 7.84, 7.63, 7.15, 6.95, 8.21, 7.88, 7.54, 7.62, 7.98			C-19	0, 0, 0, 0, 0, 0, 0, 0, 0, 0, 0, 0, 0, 0, 0, 0, 0, 0, 0, 0, 0, 0, 0, 0, 0, 0, 0, 0, 0, 0		2.61, 2.56, 2.94, 3.69, 2.58, 2.96, 3.00, 3.14, 3.45, 2.78, 2.95, 2.64, 2.89, 3.16, 3.25, 3.16, 3.45, 3.56, 2.49, 1.96, 1.85, 1.75, 2.06, 3.26, 3.58, 3.95, 3.47, 3.16, 3.56, 3.48		7.21, 7.26, 7.45, 7.36, 8.26, 8.34, 8.26, 8.39, 8.45, 6.16, 6.65, 6.54, 6.75, 7.13, 7.26, 7.14, 7.56, 7.89, 7.51, 7.42, 8.26, 8.49, 8.60, 7.15, 7.06, 7.34, 7.06, 6.35, 6.01, 6.26
C-20	0.55, 0.74, 0.56, 0.51, 0.63, 0.64, 0.75, 0.66, 0.80, 0.57, 0, 0, 0, 0.63, 0, 0, 0, 0, 0, 0, 0, 0, 0, 0, 0, 0, 0, 0, 0, 0		3.21, 3.26, 3.45, 3.68, 3.15, 3.59, 3.21, 3.07, 2.16, 2.18, 2.68, 2.47, 2.95, 3.89, 3.45, 3.61, 3.24, 2.54, 2.18, 2.06, 3.14, 3.08, 3.69, 3.74, 3.26, 3.01, 3.15, 3.67, 3.45, 3.28		7.94, 8.15, 8.45, 7.96, 8.12, 8.45, 7.32, 7.59, 7.63, 9.15, 9.26, 8.45, 8.26, 8.12, 8.36, 7.29, 7.51, 7.98, 7.95, 7.86, 7.15, 8.26, 9.34, 9.26, 6.58, 6.85, 7.46, 7.89, 9.6, 9.45			C-20	0.91, 0.78, 0.68, 0.54, 0.87, 0.59, 0.84, 1.00, 0.67, 0.89, 0, 0, 0, 0, 0, 0, 0, 0, 0, 0, 0, 0, 0, 0, 0, 0, 0, 0, 0, 0		2.85, 2.96, 2.64, 2.36, 2.58, 2.74, 3.06, 3.15, 3.24, 2.69, 2.48, 1.89, 1.69, 1.78, 2.36, 2.48, 2.96, 3.47, 3.15, 3.26, 2.05, 3.97, 3.95, 3.98, 4.08, 4.16, 4.25, 3.56, 3.67, 4.26		7.25, 7.26, 7.56, 7.34, 7.16, 6.56, 6.59, 6.85, 6.42, 8.16, 8.06, 8.32, 8.46, 8.89, 8.67, 7.15, 7.63, 7.52, 7.45, 7.26, 7.35, 7.45, 8.06, 8.46, 6.45, 6.60, 6.31, 6.95, 7.48, 6.95
camellia oil D-1	0, 0, 0, 0, 0, 0, 0, 0, 0, 0, 0, 0, 0, 0, 0, 0, 0, 0, 0, 0, 0, 0, 0, 0, 0, 0, 0, 0, 0, 0		3.25, 3.26, 3.45, 3.15, 3.26, 3.96, 3.84, 3.26, 3.52, 2.69, 2.54, 2.58, 2.68, 2.45, 3.62, 3.82, 2.16, 1.98, 1.75, 2.09, 2.36, 3.15, 3.18, 4.16, 4.06, 4.13, 3.56, 3.85, 3.74, 3.26,		7.81, 7.89, 767, 7.15, 7.56, 7.98, 8.16, 8.29, 884, 8.29, 8.36, 7.54, 7.36, 9.01, 9.26, 7.88, 7.59, 8.01, 8.23, 9.04, 9.26, 7.36, 7.01, 7.26, 6.52, 6.54, 6.39, 7.51, 7.63, 7.56			D-1	0, 0, 0, 0, 0, 0, 0, 0, 0, 0, 0, 0, 0, 0, 0, 0, 0, 0, 0, 0, 0, 0, 0, 0, 0, 0, 0, 0, 0, 0		3.25, 3.06, 3.05, 3.46, 3.59, 3.26, 3.15, 3.36, 3.25, 2.95, 2.58, 2.13, 2.45, 2.36, 2.51, 2.63, 2.38, 2.78, 2.95, 1.95, 1.86, 2.36, 3.85, 3.96, 3.74, 3.16, 3.25, 3.85, 3.46, 2.96		7.57, 7.56, 7.68, 7.35, 7.56, 7.84, 7.69, 7.35, 8.12, 8.06, 8.32, 8.56, 8.31, 6.58, 6.95, 6.75, 6.29, 6.36, 9.12, 9.25, 9.26, 8.45, 8.65, 7.52, 7.36, 7.12, 7.46, 7.89, 7.25, 7.59
D-2	0, 0, 0, 0, 0, 0, 0, 0, 0, 0, 0, 0, 0, 0, 0, 0, 0, 0, 0, 0, 0, 0, 0, 0, 0, 0, 0, 0, 0, 0		3.05, 3.26, 3.54, 3.26, 3.86, 3.74, 3.16, 2.06, 2.15, 2.65, 2.45, 2.96, 2.75, 3.06, 3.15, 3.45, 2.69, 2.87, 2.66, 3.56, 3.45, 3.26, 3.56, 3.48, 4.06, 4.01, 2.96, 2.48, 2.85, 4.13		7.89, 7.92, 7.86, 8.21, 8.26, 8.14, 8.26, 8.26, 7.31, 7.06, 7.15, 7.36, 9.36, 9.01, 9.16, 8.23, 8.54, 8.64, 8.75, 9.15, 9.35, 8.47, 9.26, 8.47, 7.56, 7.64, 8.15, 7.65, 7.48, 7.89			D-2	0, 0, 0, 0, 0, 0, 0, 0, 0, 0, 0, 0, 0, 0, 0, 0, 0, 0, 0, 0, 0, 0, 0, 0, 0, 0, 0, 0, 0, 0		3.05, 3.16, 3.06, 3.45, 3.92, 3.68, 3.48, 3.75, 2.96, 2.85, 2.62, 2.41, 2.58, 2.34, 2.47, 2.56, 2.93, 2.03, 2.15, 2.36, 1.95, 1.96, 1.75, 1.85, 2.06, 2.35, 2.69, 2.54, 3.26, 3.45		7.58, 7.26, 7.32, 7.15, 7.03, 7.26, 6.32, 6.15, 6.28, 6.39, 6.45, 6.29, 6.59, 6.45, 6.68, 6.57, 6.96, 7.06, 7.34, 7.16, 7.85, 8.12, 7.96, 8.32, 8.45, 8.06, 8.13, 8.54, 8.29, 8.65
D-3	0, 0, 0, 0, 0, 0, 0, 0, 0, 0, 0, 0, 0, 0, 0, 0, 0, 0, 0, 0, 0, 0, 0, 0, 0, 0, 0, 0, 0, 0		3.65, 3.56, 3.55, 3.74, 3.96, 3.58, 3.85, 3.47, 4.06, 4.16, 4.05, 4.26, 4.25, 4.58, 3.92, 3.81, 2.84, 2.56, 2.91, 2.74, 2.16, 2.05, 2.65, 3.16, 3.05, 3.14, 3.26, 2.89, 2.95, 3.64		8.36, 8.45, 8.22, 8.24, 8.29, 8.37, 8.06, 8.14, 7.56, 7.15, 7.36, 7.49, 8.26, 8.34, 8.65, 8.75, 7.56, 7.49, 7.62, 7.15, 6.54, 6.39, 6.58, 6.75, 8.96, 8.45, 7.15, 8.46, 8.49, 8.96			D-3	0, 0, 0, 0, 0, 0, 0, 0, 0, 0, 0, 0, 0, 0, 0, 0, 0, 0, 0, 0, 0, 0, 0, 0, 0, 0, 0, 0, 0, 0		3.06, 3.26, 3.41, 3.26, 3.52, 3.45, 3.56, 3.58, 3.69, 3.74, 2.56, 2.69, 2.54, 2.69, 2.35, 2.12, 2.26, 2.85, 2.74, 2.69, 2.15, 3.69, 3.58, 3.74, 3.45, 3.69, 2.69, 2.30, 2.15, 2.68		7.51, 7.56, 7.23, 7.45, 7.36, 7.45, 7.85, 7.69, 7.20, 8.02, 8.16, 8.32, 7.26, 7.69, 8.06, 8.31, 8.25, 8.45, 7.15, 6.26, 6.65, 6.34, 6.59, 6.85, 6.79, 7.06, 7.35, 6.89, 7.01, 8.26
D-4	0, 0, 0, 0, 0, 0, 0, 0, 0, 0, 0, 0, 0, 0, 0, 0, 0, 0, 0, 0, 0, 0, 0, 0, 0, 0, 0, 0, 0, 0		3.68, 3.56, 3.29, 4.12, 4.25, 4.58, 4.59, 4.56, 4.47, 3.56, 3.52, 3.15, 3.29, 3.58, 3.47, 2.69, 2.51, 2.85, 2.36, 2.10, 3.41, 3.06, 3.52, 3.26, 3.14, 3.56, 3.56, 3.54, 3.82, 3.16		8.63, 8.45, 8.68, 8.25, 8.34, 7.25, 7.64, 8.29, 8.69, 8.46, 7.45, 7.68, 7.95, 7.65, 8.26, 8.34, 8.62, 8.34, 6.74, 7.59, 7.96, 8.01, 8.26, 8.34, 8.64, 8.12, 8.96, 9.04, 9.78, 8.88			D-4	0, 0, 0, 0, 0, 0, 0, 0, 0, 0, 0, 0, 0, 0, 0, 0, 0, 0, 0, 0, 0, 0, 0, 0, 0, 0, 0, 0, 0, 0		2.95, 2.66, 2.54, 2.59, 2.63, 2.15, 2.38, 2.56, 2.47, 2.96, 2.85, 3.26, 3.15, 3.06, 3.24, 3.28, 3.59, 3.26, 3.64, 3.85, 2.59, 2.64, 2.87, 2.96, 2.64, 3.59, 3.96, 4.01, 4.06, 3.56		7.25, 7.26, 7.56, 7.35, 7.16, 7.34, 7.89, 7.82, 8.26, 8.14, 8.26, 8.47, 7.56, 8.23, 8.15, 8.68, 7.26, 7.12, 6.14, 6.03, 6.08, 6.26, 6.31, 6.29, 6.15, 6.03, 5.95, 5.94, 6.01, 6.26
D-5	0, 0, 0, 0, 0, 0, 0, 0, 0, 0, 0, 0, 0, 0, 0, 0, 0, 0, 0, 0, 0, 0, 0, 0, 0, 0, 0, 0, 0, 0		2.93, 2.95, 2.87, 2.63, 2.01, 2.06, 2.35, 1.98, 1.96, 2.03, 3.06, 3.25, 3.16, 3.45, 3.28, 3.64, 3.58, 3.66, 3.91, 4.06, 4.12, 3.56, 2.59, 2.36, 2.54, 2.75, 2.63, 3.16, 3.05, 2.98		7.50, 7.15, 7.56, 7.34, 7.26, 7.59, 7.84, 7.87, 7.96, 8.01, 8.46, 8.59, 8.47, 8.69, 7.06, 7.01, 6.26, 6.35, 6.45, 6.35, 6.52, 6.84, 7.23, 7.45, 7.65, 8.21, 8.49, 8.62, 7.68, 7.14			D-5	0, 0, 0, 0, 0, 0, 0, 0, 0, 0, 0, 0, 0, 0, 0, 0, 0, 0, 0, 0, 0, 0, 0, 0, 0, 0, 0, 0, 0, 0		3.45, 3.56, 3.69, 3.68, 3.47, 3.85, 3.96, 3.85, 3.26, 4.06, 4.12, 4.06, 4.32, 4.26, 3.69, 3.85, 3.78, 2.06, 2.15, 2.36, 2.85, 2.48, 2.69, 2.58, 2.64, 2.87, 2.36, 3.06, 3.15, 3.64		7.26, 7.26, 7.35, 7.15, 7.36, 7.45, 7.58, 6.32, 6.15, 6.39, 6.58, 6.34, 6.15, 7.58, 7.26, 6.34, 6.25, 6.23, 6.48, 8.02, 8.16, 8.45, 7.06, 6.35, 6.15, 7.59, 7.62, 8.03, 9.01, 7.26
D-6	0, 0, 0, 0, 0, 0, 0, 0, 0, 0, 0, 0, 0, 0, 0, 0, 0, 0, 0, 0, 0, 0, 0, 0, 0, 0, 0, 0, 0, 0		3.01, 3.26, 3.25, 3.45, 3.26, 3.58, 3.96, 2.16, 2.03, 2.56, 2.54, 2.85, 2.69, 2.74, 3.06, 3.15, 3.54, 3.62, 3.56, 4.03, 4.16, 4.25, 3.65, 3.85, 3.66, 3.41, 3.26, 2.98, 2.74, 3.66		7.56, 7.89, 7.51, 7.59, 7.68, 7.45, 7.85, 7.96, 6.58, 6.49, 6.85, 6.87, 6.26, 6.31, 7.54, 8.06, 7.81, 7.68, 7.51, 8.69, 6.25, 6.34, 6.54, 8.09, 7.12, 7.56, 7.68, 7.54, 7.96, 8.45			D-6	0, 0, 0, 0, 0, 0, 0, 0, 0, 0, 0, 0, 0, 0, 0, 0, 0, 0, 0, 0, 0, 0, 0, 0, 0, 0, 0, 0, 0, 0		2.95, 2.36, 2.54, 2.38, 3.06, 3.16, 3.25, 3.84, 3.69, 3.74, 3.56, 3.92, 3.65, 3.58, 2.95, 2.86, 2.74, 2.68, 2.51, 2.69, 3.59, 4.26, 4.15, 3.85, 3.06, 2.68, 3.16, 2.95, 2.84, 2.96		7.56, 7.58, 7.89, 7.84, 7.96, 8.26, 8.69, 8.62, 8.34, 9.12, 9.36, 9.24, 8.56, 9.45, 8.64, 7.58, 7.89, 8.92, 9.06, 9.01, 9.06, 6.48, 6.59, 6.85, 7.01, 6.95, 7.63, 7.24, 7.35, 7.15
D-7	0.64, 0.68, 0.59, 0.57, 0.96, 0.86, 0.75, 0.63, 0.54, 0.63, 0.55, 0.67, 0.35, 0.44, 0.68, 0.96, 0.45, 0.63, 0.41, 0, 0, 0.90, 0.57, 0.86, 0.89, 0.75, 0.89, 0.88, 0.91, 0.78		3.05, 3.06, 2.95, 2.48, 2.48, 2.69, 2.15, 2.63, 2.31, 3.26, 3.15, 3.54, 3.68, 3.74, 3.26, 2.96, 2.15, 2.06, 2.31, 2.15, 3.65, 3.85, 3.94, 3.16, 3.85, 3.74, 3.16, 3.58, 2.96, 2.41		7.81, 7.86, 7.69, 7.31, 7.54, 7.36, 6.54, 7.98, 6.55, 6.54, 6.69, 6.82, 6.32, 6.51, 8.03, 8.24, 8.16, 8.26, 8.35, 7.59, 7.46, 8.32, 8.45, 8.26, 7.23, 7.61, 7.56, 7.84, 6.54, 7.59			D-7	0.56, 0.63, 0.55, 0.86, 0.75, 0.74, 0.56, 0.66, 0.88, 0.78, 0, 0, 0, 0, 0, 0, 0, 0, 0, 0, 0, 0, 0, 0, 0, 0, 0, 0, 0, 0		3.64, 3.69, 3.86, 3.74, 3.96, 3.85, 3.99, 3.74, 3.85, 4.06, 4.03, 4.14, 4.26, 4.35, 4.59, 3.96, 3.74, 2.96, 2.85, 2.63, 2.74, 2.56, 2.36, 2.51, 2.68, 3.46, 3.85, 2.95, 2.84, 3.95		6.56, 6.39, 6.25, 6.34, 6.26, 6.35, 6.29, 7.26, 7.56, 7.31, 7.21, 7.56, 7.39, 7.12, 8.25, 8.45, 7.36, 7.15, 8.25, 8.36, 8.47, 8.26, 8.65, 7.89, 7.60, 9.06, 9.15, 8.69, 8.23, 6.54
D-8	0, 0, 0, 0, 0, 0, 0, 0, 0, 0, 0, 0, 0, 0, 0, 0, 0, 0, 0, 0, 0, 0, 0, 0, 0, 0, 0, 0, 0, 0		2.86, 2.15, 2.36, 2.45, 2.96, 2.35, 1.96, 1.85, 1.74, 1.26, 1.86, 3.26, 3.15, 3.65, 3.42, 3.15, 2.68, 2.95, 3.16, 2.74, 2.85, 3.62, 3.51, 2.96, 2.81, 2.86, 3.56, 3.45, 2.99, 2.51		7.16, 7.25, 7.45, 7.36, 7.54, 7.86, 8.12, 8.26, 8.45, 8.67, 8.32, 8.56, 7.56, 7.54, 7.96, 7.84, 8.26, 8.31, 8.59, 9.01, 9.26, 9.34, 7.26, 6.68, 6.59, 6.74, 7.26, 7.15, 6.55, 6.01			D-8	0, 0, 0, 0, 0, 0, 0, 0, 0, 0, 0, 0, 0, 0, 0, 0, 0, 0, 0, 0, 0, 0, 0, 0, 0, 0, 0, 0, 0, 0		2.95, 2.65, 2.84, 2.69, 2.35, 2.10, 2.03, 2.25, 2.36, 3.26, 3.56, 3.51, 3.69, 3.85, 3.76, 3.54, 3.95, 4.06, 4.12, 3.56, 3.89, 3.74, 2.69, 2.54, 2.58, 2.68, 2.15, 2.06, 2.31, 2.54		7.01, 8.26, 8.36, 8.24, 8.26, 8.69, 8.47, 8.26, 7.21, 7.06, 7.36, 8.26, 7.14, 7.69, 9.02, 8.36, 8.15, 8.34, 7.26, 7.62, 6.69, 6.54, 6.38, 6.29, 8.21, 8.46, 7.56, 7.25, 6.13, 6.54
D-9	0, 0, 0, 0, 0, 0, 0, 0, 0, 0, 0, 0, 0, 0, 0, 0, 0, 0, 0, 0, 0, 0, 0, 0, 0, 0, 0, 0, 0, 0		3.01, 2.96, 2.84, 3.06, 3.15, 3.49, 2.96, 2.75, 2.96, 2.47, 3.06, 3.59, 3.45, 3.69, 4.03, 4.15, 4.26, 4.03, 2.85, 3.78, 3.56, 3.70, 3.16, 3.54, 2.96, 3.06, 3.12, 3.54, 2.95, 2.84		7.26, 7.56, 7.34, 7.12, 6.03, 6.25, 6.34, 6.29, 6.58, 6.42, 8.45, 8.68, 8.29, 7.61, 6.35, 8.06, 7.26, 6.32, 6.15, 6.92, 6.48, 7.45, 8.62, 8.96, 9.05, 9.16, 8.64, 8.87, 8.53, 7.59			D-9	0, 0, 0, 0, 0, 0, 0, 0, 0, 0, 0, 0, 0, 0, 0, 0, 0, 0, 0, 0, 0, 0, 0, 0, 0, 0, 0, 0, 0, 0		3.06, 3.26, 3.56, 3.14, 3.26, 3.85, 3.68, 2.59, 2.96, 2.47, 4.06, 4.13, 4.05, 3.68, 3.95, 3.74, 2.96, 2.85, 2.65, 2.74, 3.69, 3.45, 2.58, 2.45, 3.62, 3.87, 4.06, 3.26, 2.69, 2.16		8.02, 8.26, 8.45, 8.65, 8.48, 8.59, 8.62, 9.36, 9.01, 9.45, 9.37, 8.12, 7.56, 7.45, 7.68, 7.32, 7.56, 8.15, 8.36, 7.14, 7.26, 7.56, 7.34, 7.56, 7.36, 8.05, 8.46, 9.23, 9.15, 9.35
D-10	0, 0, 0, 0, 0, 0, 0, 0, 0, 0, 0, 0, 0, 0, 0, 0, 0, 0, 0, 0, 0, 0, 0, 0, 0, 0, 0, 0, 0, 0		2.56, 2.36, 2.12, 2.03, 2.45, 2.63, 2.85, 2.74, 3.12, 3.06, 3.25, 3.56, 2.48, 2.95, 2.64, 2.87, 2.63, 3.01, 3.26, 2.56, 2.01, 1.96, 1.87, 2.06, 2.31, 2.45, 1.96, 2.84, 2.36, 2.86		7.06, 7.26, 7.15, 7.45, 7.36, 7.48, 7.89, 7.15, 6.25, 6.03, 6.21, 6.34, 6.59, 6.58, 6.45, 8.09, 8.24, 8.16, 8.34, 7.59, 7.65, 7.98, 7.25, 7.15, 7.35, 7.46, 7.65, 7.82, 7.89, 7.45			D-10	0, 0, 0, 0, 0, 0, 0, 0, 0, 0, 0, 0, 0, 0, 0, 0, 0, 0, 0, 0, 0, 0, 0, 0, 0, 0, 0, 0, 0, 0		3.01, 3.26, 3.25, 2.96, 2.54, 2.68, 2.86, 2.35, 3.00, 3.15, 3.58, 3.48, 2.63, 2.03, 2.15, 2.36, 2.15, 1.98,1.68, 2.31, 2.45, 2.86, 2.87, 2.69, 2.96, 3.01, 3.45, 3.26, 2.84, 2.68		8.26, 8.35, 8.15, 8.06, 8.34, 7.26, 8.13, 7.25, 7.59, 6.26, 6.31, 6.45, 6.74, 7.25, 7.15, 7.36, 7.45, 8.95, 8.62, 8.54, 8.68, 8.45, 8.69, 9.62, 9.45, 9.10, 6.35, 8.45, 7.62, 7.85
D-11	0, 0, 0, 0, 0, 0, 0, 0, 0, 0, 0, 0, 0, 0, 0, 0, 0, 0, 0, 0, 0, 0, 0, 0, 0, 0, 0, 0, 0, 0		2.91, 2.69, 2.45, 2.36, 3.15, 3.02, 3.15, 3.47, 3.56, 3.96, 3.45, 2.98, 2.74, 2.69, 2.01, 2.06, 2.34, 3.26, 3.15, 3.04, 3.69, 3.54, 3.26, 1.99, 2.58, 3.56, 2.98, 2.47, 3.56, 3.26		7.56, 7.14, 7.23, 7.56, 7.59, 7.63, 6.23, 6.16, 6.09, 6.53, 6.84, 7.59, 7.84, 7.59, 7.68, 8.01, 8.26, 8.34, 8.45, 8.26, 8.31, 7.26, 7.35, 6.56, 6.34, 6.59, 7.01, 7.89, 7.24, 6.56			D-11	0, 0, 0, 0, 0, 0, 0, 0, 0, 0, 0, 0, 0, 0, 0, 0, 0, 0, 0, 0, 0, 0, 0, 0, 0, 0, 0, 0, 0, 0		3.11, 3.20, 3.26, 3.25, 3.15, 2.56, 2.14, 2.65, 2.63, 2.58, 3.45, 3.65, 3.62, 3.51, 3.58, 3.62, 3.15, 3.69, 3.26, 2.51, 2.06, 2.15,1.95, 2.85, 2.74, 2.95, 2.99, 3.56, 3.14, 3.52		6.25, 6.56, 6.34, 6.59, 3.74, 3.69, 3.85, 7.06, 7.06, 7.15, 7.36, 7.89, 8.21, 8.45, 6.03, 6.59, 5.16, 5.69, 5.84, 5.69, 6.12, 6.35, 7.15,7 .26, 6.96, 6.54, 6.83, 6.37, 7.06, 7.15
D-12	0, 0, 0, 0, 0, 0, 0, 0, 0, 0, 0, 0, 0, 0, 0, 0, 0, 0, 0, 0, 0, 0, 0, 0, 0, 0, 0, 0, 0, 0		3.56, 3.69, 3.25,3 .48, 3.67, 4.03, 4.16, 4.25, 4.56, 4.84, 4.57, 3.98, 3.48, 3.56, 3.02, 3.16, 3.25, 3.46, 2.85, 2.69, 2.74, 2.56, 2.41, 3.56, 4.25, 4.16, 3.98, 3.75, 2.68, 3.45		7.65, 7.56, 7.89, 7.14, 6.23, 6.05, 6.31, 6.29, 6.82, 7.89, 7.14, 7.26, 7.84, 8.29, 8.34, 8.05, 8.16, 8.34, 9.25, 9.45, 9.36, 8.21, 7.26, 7.35, 7.88, 7.69, 8.65, 8.34, 8.56, 7.26			D-12	0, 0, 0, 0, 0, 0, 0, 0, 0, 0, 0, 0, 0, 0, 0, 0, 0, 0, 0, 0, 0, 0, 0, 0, 0, 0, 0, 0, 0, 0		3.26, 3.25, 3.06,3.15, 3.26, 3.45, 3.26, 2.96, 2.06, 2.15, 2.37, 2.26, 2.35, 2.48, 2.60, 3.12, 3.26, 2.89, 2.65, 2.47, 3.26, 3.15, 3.26, 2.16, 2.58, 2.89, 2.47, 2.45, 2.69, 3.16		8.12, 8.36, 8.10, 8.45, 8.36, 8.55, 8.49, 8.69, 9.15, 9.47, 9.36, 9.28, 7.12, 7.63, 7.45, 7.58, 7.62, 9.01, 9.29, 7.68, 7.84, 6.98, 6.74, 8.45, 9.26, 8.37, 7.68, 9.01, 9.26, 9.45
D-13	0, 0, 0, 0, 0, 0, 0, 0, 0, 0, 0, 0, 0, 0, 0, 0, 0, 0, 0, 0, 0, 0, 0, 0, 0, 0, 0, 0, 0, 0		3.25, 3.26, 3.54, 3.63, 3.85, 3.92, 3.45, 3.65, 3.15, 3.26, 3.45, 3.16, 3.25, 2.56, 2.84, 2.96, 2.85, 2.61, 3.66, 2.01, 2.06, 2.25, 3.55, 2.45, 2.69, 3.05, 3.45, 3.69, 3.45, 3.56		7.42, 7.59, 7.68, 7.26, 6.32, 6.15, 6.39, 8.26, 8.24, 6.15, 6.32, 7.45, 7.69, 5.95, 5.87, 6.46, 8.29, 7.34, 8.12, 6.54, 7.87, 8.56, 8.64, 8.32, 8.12, 8.69, 8.34, 8.56, 7.52, 7.15			D-13	0, 0, 0, 0, 0, 0, 0, 0, 0, 0, 0, 0, 0, 0, 0, 0, 0, 0, 0, 0, 0, 0, 0, 0, 0, 0, 0, 0, 0, 0		2.59, 2.56, 2.36, 2.34, 2.69, 2.35, 2.84, 2.68, 2.76, 2.99, 2.84, 3.26, 3.10, 3.26, 3.25, 3.24, 3.15, 3.26, 3.54, 3.26, 2.96, 2.84, 2.86, 2.75, 2.12, 2.65, 2.46, 2.30, 3.01, 3.26		8.10, 8.60, 8.45, 8.67, 7.26, 7.34, 7.51, 7.86, 6.69, 6.95, 6.84, 6.90, 7.03, 7.12, 7.59, 9.04, 9.25, 9.48, 7.66, 8.24, 7.56, 7.31, 6.35, 6.99, 7.45, 7.12, 6.59, 7.84, 9.25, 8.46
D-14	1.01, 0.69, 0.86, 0.74, 0.56, 0.63, 0.58, 0.69, 0.51, 0.63, 0.54, 0.69, 0.66, 0.89, 0.64, 0.36, 0, 0, 0.58, 0.91, 0.84, 0.60, 0, 0, 0.77, 0.66, 0.54, 0.69, 0.85, 0.83		3.15, 3.69, 3.52, 3.56, 2.96, 2.54, 2.85, 3.69, 4.02, 4.13, 4.03, 3.26, 3.58, 2.69, 2.87, 3.65, 3.45, 3.16, 3.54, 2.99, 2.87, 3.15, 3.45, 3.65, 4.03, 2.12, 2.06, 3.15, 3.08, 3.45		7.86, 7.86, 7.54, 7.65, 8.01, 8.26, 8.34, 8.65, 7.26, 8.09, 9.62, 9.23, 9.14, 9.26, 7.25, 7.36, 7.14, 9.03, 9.31, 8.45, 8.60, 7.89, 8.63, 8.41, 7.96, 8.41, 8.36, 6.25, 6.41, 6.06			D-14	0, 0, 0, 0, 0, 0, 0, 0, 0, 0, 0, 0, 0, 0, 0, 0, 0, 0, 0, 0, 0, 0, 0, 0, 0, 0, 0, 0, 0, 0		2.63, 2.35, 2.15, 2.36, 2.45, 2.69, 2.35, 2.03, 2.15, 2.69, 2.58, 2.57, 2.64, 3.58, 3.26, 3.15, 3.47, 3.26, 2.69, 2.85, 3.56, 3.14, 3.59, 3.26, 4.01, 2.13, 2.06, 2.58, 2.16, 2.85		8.00, 8.56, 8.32, 8.45, 8.16, 8.30, 7.26, 7.12, 7.35, 7.69, 7.41, 7.88, 7.49, 7.87, 6.25, 6.59, 6.74, 6.89, 7.06, 7.32, 9.14, 9.26, 9.05, 8.98, 8.74, 7.59, 7.64, 7.99, 7.58, 7.49
D-15	0, 0, 0, 0, 0, 0, 0, 0, 0, 0, 0, 0, 0, 0, 0, 0, 0, 0, 0, 0, 0, 0, 0, 0, 0, 0, 0, 0, 0, 0		3.26, 3.15, 3.42, 3.26, 3.58, 3.69, 3.45, 3.21, 3.26, 2.68, 2.54, 2.98, 2.74, 2.56, 2.81, 2.94, 2.36, 3.56, 3.42, 4.06, 4.15, 4.26, 3.85, 3.95, 3.74, 3.69, 3.86, 2.95, 2.87, 3.16		6.89, 6.95, 6.45, 6.35, 6.85, 6.39, 6.02, 6.15, 6.06, 6.32, 5.96, 5.98, 6.45, 7.26, 7.36, 7.51, 7.28, 7.59, 8.06, 8.04, 8.13, 7.59, 7.86, 7.96, 7.45, 8.26, 7.45, 8.01, 8.26, 7.65			D-15	0.52, 0.36, 0.15, 0, 0.52, 0.46, 0, 0.86, 0.92, 0.45, 0, 0.36, 0.57, 0.49, 0.58, 0, 0, 0, 0, 0, 0, 0, 0, 0, 0, 0, 0, 0, 0, 0		3.85, 3.56, 3.96, 3.48, 3.75, 4.06, 4.12, 4.03, 4.16, 4.25, 4.6, 4.48, 3.62, 3.25, 3.16, 2.69, 2.58, 2.74, 2.60, 2.63, 3.85, 3.96, 3.74, 3.58, 4.12, 4.06, 4.25, 4.18, 3.64, 3.57		7.51, 7.26, 7.34, 7.59, 7.41, 7.26, 6.06, 6.31, 6.58, 6.49, 6.92, 6.88, 6.14, 7.06, 7.28, 7.49, 8.01, 8.26, 8.34, 8.47, 7.99, 7.69, 8.15, 7.64, 8.17, 7.56, 7.14, 7.05, 7.58, 7.34
D-16	0.94, 0.95, 0.86, 0.74, 0.56, 0.63, 0.81, 0.63, 0.25, 0.67, 0.68, 0.85, 0.55, 0.41, 0.36, 0.52, 0.37, 0.69, 0.54, 0.68, 0.59, 0.67, 0.84, 0.92, 0.81, 7.77, 0.56, 0.52, 0, 0		3.96, 3.56, 3.64, 3.48, 4.01, 4.06, 4.16, 4.28, 4.16, 4.25, 4.56, 4.89, 3.62, 3.12, 3.06, 3.25, 3.17, 3.19, 3.06, 2.96, 2.51, 2.76, 2.58, 3.69, 3.44, 3.56, 4.21, 4.26, 4.15, 4.35		8.56, 8.45, 8.69, 8.75, 8.49, 8.65, 8.78, 9.26, 9.34, 9.26, 9.56, 8.21, 7.26, 7.34, 7.89, 8.96, 8.45, 9.24, 9.36, 7.12, 7.26, 7.45, 7.38, 8.06, 9.40, 10.06, 10.35, 9.56, 9.87, 8.63,			D-16	0, 0, 0, 0, 0, 0, 0, 0, 0, 0, 0, 0, 0.56, 0.45, 0.68, 0.75, 0.89, 0.92, 0.78, 0.48, 0, 0, 0.54, 0.71, 0.66, 0.58, 0.77, 0, 0, 0		3.06, 3.26, 3.58, 3.48, 3.26, 3.69, 3.57, 3.15, 2.69, 2.54, 2.18, 2.85, 2.96, 2.74, 3.62, 3.85, 3.15, 3.74, 3.59, 3.58, 3.09, 2.98, 2.85, 2.64, 3.29, 3.65, 3.47, 4.03, 6.52, 3.85		7.24, 7.26, 7.35, 7.48, 7.95, 7.12, 7.06, 7.35, 7.84, 7.89, 8.14, 8.26, 8.35, 8.74, 8.92, 8.16, 7.99, 7.84, 8.02, 8.16, 8.34, 9.01, 9.56, 6.85, 6.94, 6.75, 8.45, 7.36, 7.15, 7.35
D-17	0, 0, 0, 0, 0, 0, 0, 0, 0, 0, 0, 0, 0, 0, 0, 0, 0, 0, 0, 0, 0, 0, 0, 0, 0, 0, 0, 0, 0, 0		4.01, 4.03, 4.12, 4.30, 4.56, 4.48, 4.56, 4.47, 3.06, 3.15, 3.26, 3.14, 3.56, 3.96, 3.74, 4.56, 4.02, 4.13, 3.26, 3.16, 3.05, 3.21, 3.06, 4.06, 3.25, 3.87, 3.49, 3.58, 3.69, 3.15		8.06, 8.45, 8.39, 7.26, 7.63, 7.41, 7.29, 7.35, 8.95, 8.65, 8.47, 8.26, 8.32, 8.45, 7.06, 7.35, 7.15, 6.25, 6.34, 6.69, 8.48, 6.99, 6.74, 8.26, 8.34, 9.12, 9.65, 8.05, 7.58, 7.96			D-17	0, 0, 0, 0, 0, 0, 0, 0, 0, 0, 0, 0, 0, 0, 0, 0, 0, 0, 0, 0, 0, 0, 0, 0, 0, 0, 0, 0, 0, 0		3.01, 3.26, 3.25, 3.16, 2.15, 2.58, 2.69, 3.25, 3.19, 3.46, 2.84, 2.58, 1.78, 2.98, 2.65, 3.45, 3.85, 2.69, 2.47, 3.26, 3.15, 3.57, 2.96, 2.05, 2.14, 2.68, 2.75, 3.96, 3.54, 2.61		7.15, 7.26, 7.35, 7.48, 7.68, 7.29, 8.02, 8.16, 8.34, 8.45, 8.68, 9.12, 9.06, 9.34, 8.22, 6.74, 6.59, 6.85, 6.32, 6.14, 8.14, 7.56, 7.34, 7.21, 8.45, 8.26, 8.37, 7.12, 7.06, 8.14
D-18	0, 0, 0, 0, 0, 0, 0, 0, 0, 0, 0, 0, 0, 0, 0, 0, 0, 0, 0, 0, 0, 0, 0, 0, 0, 0, 0, 0, 0, 0		4.14, 4.23, 4.36, 3.69, 3.25, 3.16, 2.96, 2.57, 3.69, 3.54, 3.85, 3.74, 3.61, 2.98, 2.85, 4.03, 4.15, 4.26, 3.25, 3.45, 3.26, 3.60, 3.85, 3.74, 3.96, 4.26, 4.15, 4.30, 4.02, 4.13		7.84, 7.89, 7.58, 7.69, 7.45, 7.68, 7.26, 7.35, 7.45, 8.25, 8.34, 8.26, 8.59, 8.36, 8.74, 7.06, 7.12, 7.36, 7.25, 7.14, 8.56, 9.26, 9.35, 9.47, 8.03, 7.36, 7.15, 7.26, 8.69, 8.74			D-18	0, 0, 0, 0, 0, 0, 0, 0, 0, 0, 0, 0, 0, 0, 0, 0, 0, 0, 0, 0, 0, 0, 0, 0, 0, 0, 0, 0, 0, 0		3.05, 3.26, 3.15, 3.65, 3.25, 2.69, 2.54, 2.68, 1.96, 1.67, 1.85, 1.86, 3.69, 3.25, 2.69, 2.87, 2.65, 3.62, 3.14, 2.68, 3.59, 3.62, 2.58, 2.14, 4.06, 4.35, 4.26, 3.15, 3.26, 3.58		6.15, 6.45, 6.35, 6.58, 6.95, 5.95, 5.75, 5.84, 5.26, 5.34, 7.18, 7.24, 7.36, 7.48, 7.96, 7.12, 8.01, 8.26, 6.55, 6.31, 6.47, 6.59, 7.32, 7.14, 7.02, 6.59, 5.98, 5.87, 5.62, 6.58
D-19	0, 0, 0, 0, 0, 0, 0, 0, 0, 0, 0, 0, 0, 0, 0, 0, 0, 0, 0, 0, 0, 0, 0, 0, 0, 0, 0, 0, 0, 0		3.62, 3.26, 3.15, 3.42, 3.51, 3.26, 3.54, 3.69, 3.29, 4.03, 4.16, 4.05, 2.96, 2.87, 2.94, 2.96, 3.15, 3.26, 4.06, 3.26, 2.98, 2.01, 3.62, 3.85, 3.74, 3.61, 3.52, 2.68, 3.49, 4.01		8.12, 8.26, 8.35, 8.49, 8.69, 8.75, 8.69, 8.06, 7.23,7.15, 7.36, 7.15, 7.56, 7.34, 7.09, 7.56, 7.89, 7.69, 7.41, 6.92, 6.85, 7.45, 7.69, 8.26, 8.31, 7.06, 7.15, 7.23, 7.45, 7.26			D-19	0, 0, 0, 0, 0, 0, 0, 0, 0, 0, 0, 0, 0, 0, 0, 0, 0, 0, 0, 0, 0, 0, 0, 0, 0, 0, 0, 0, 0, 0		2.95, 2.96, 2.64, 2.85, 2.36, 2.15, 2.36, 2.62, 3.01, 3.26, 3.15, 3.56, 3.95, 3.45, 3.62, 4.06, 4.12, 4.03, 3.26, 3.25, 3.46, 2.98, 2.87, 3.29, 3.45, 3.01, 2.69, 2.01, 2.15, 2.06		6.96, 6.86, 6.47, 6.32, 6.19, 6.85, 7.62, 7.13, 7.05, 7.24, 7.59, 7.62, 8.36, 8.48, 8.26, 8.10, 6.93, 6.21, 6.05, 6.74, 7.03, 7.26, 7.32, 7.48, 7.26, 6.66, 6.41, 6.22, 6.95, 7.03
D-20	0, 0, 0, 0, 0, 0, 0, 0, 0, 0, 0, 0, 0, 0, 0, 0, 0, 0, 0, 0, 0, 0, 0, 0, 0, 0, 0, 0, 0, 0		3.15, 3.26, 3.26, 3.14, 3.56, 3.85, 3.64, 3.95, 3.74, 2.56, 2.69, 2.54, 2.16, 2.03, 2.58, 2.16, 3.54, 3.68, 3.58, 3.74, 2.69, 2.54, 3.16, 3.05, 3.85, 3.47, 3.12, 3.06, 2.65, 2.98		10.01, 8.26, 10.78, 9.59, 9.64, 9.29, 9.26, 9.56, 9.65, 10.34, 8.01, 7.59, 9.68, 7.96, 8.15, 7.26, 7.34, 8.56, 8.29, 8.36, 8.85, 9.96, 8.26, 9.16, 8.36, 9.85, 9.98, 10.03, 9.63, 9.45			D-20	0, 0, 0, 0, 0, 0, 0, 0, 0, 0, 0, 0, 0, 0, 0, 0, 0, 0, 0, 0, 0, 0, 0, 0, 0, 0, 0, 0, 0, 0		2.85, 2.69, 2.15, 2.36, 2.43, 2.36, 2.58, 3.06, 3.15, 3.69, 3.24, 3.26, 1.92, 1.98, 1.86, 2.06, 2.15, 2.65, 2.74, 2.58, 3.16, 3.58, 3.96, 3.85, 2.65, 2.84, 2.76, 2.68, 3.16, 2.98		8.36, 8.15, 8.45, 8.36, 8.98, 8.47, 8.02, 9.09, 9.03, 9.21, 9.36, 9.54, 9.52, 9.87, 9.15, 7.56, 7.38, 7.12, 7.58, 7.47, 8.23, 7.14, 8.06, 8.32, 8.47, 8.26, 8.95, 8.17, 8.30, 8.45
5 % minoxidil tincture E-1	3.10, 3.01, 3.26, 3.45, 3.28, 3.65, 3.12, 3.26, 2.96, 2.84, 2.65, 2.35, 2.98, 2.47, 2.15, 2.06, 2.03, 2.15, 2.34, 1.95, 1.86, 3.14, 3.26, 3.08, 3.52, 3.74, 3.16, 3.00, 2.96, 2.85		7.12, 7.26, 7.32, 7.16, 7.24, 7.29, 7.59, 7.45, 7.67, 8.05, 8.21, 8.06, 8.34, 8.06, 7.15, 6.29, 6.35, 6.48, 6.05, 6.13, 7.23, 7.14, 7.06, 6.63, 6.51, 6.00, 6.47, 8.16, 8.34, 6.23		8.59, 8.69, 8.47, 8.79, 8.26, 8.34, 9.15, 9.06, 9.84, 9.63, 10.06, 10.35, 9.87, 8.12, 8.30, 8.26, 8.54, 8.07, 8.59, 7.06, 7.19, 7.35, 7.68, 7.94, 8.26, 10.26, 7.45, 7.35, 7.02, 7.16			E-1	0, 0, 0, 0, 0, 0, 0, 0, 0, 0, 0, 0, 0, 0, 0, 0, 0, 0, 0, 0, 0, 0, 0, 0, 0, 0, 0, 0, 0, 0		2.99, 2.98, 2.89, 2.74, 2.65, 2.48, 2.69, 3.01, 3.26, 3.45, 3.68, 2.05, 2.16, 3.48, 3.59, 3.06, 3.47, 3.26, 2.89, 2.47, 1.79, 3.01, 1.98, 1.75, 2.16, 2.35, 2.99, 3.45, 3.26, 3.15		7.50, 7.56, 7.68, 7.45, 7.36, 7.85, 7.61, 7.89, 7.64, 6.26, 6.35, 6.15, 6.34, 6.59, 6.87, 6.54, 6.29, 7.15, 7.59, 8.02, 8.19, 8.45, 7.15, 7.06, 6.35, 8.47, 8.95, 9.16, 9.05, 9.45
E-2	2.96, 2.54, 2.36, 2.12, 2.06, 2.58, 2.47, 1.99, 1.56, 1.67, 2.55, 2.14, 2.36, 2.78, 2.45, 3.06, 3.15, 3.26, 3.54, 3.66, 3.74, 3.58, 2.95, 2.75, 2.84, 3.16, 3.25, 3.05, 3.45, 2.66		7.06, 7.15, 7.26, 7.34, 7.48, 7.56, 7.85, 7.55, 6.26, 6.31, 6.45, 6.36, 6.02, 6.89, 6.74, 7.45, 7.69, 8.12, 8.34, 8.05, 6.99, 7.05, 7.34, 6.89, 7.56, 9.05, 9.34, 7.89, 7.56, 7.24		8.96, 8.45, 8.99, 9.02, 9.16, 9.05, 9.03, 9.47, 9.16, 8.63, 8.45, 8.74, 7.06, 8.35, 7.49, 7.15, 7.62, 7.53, 7.48, 7.50, 7.56, 8.14, 7.06, 7.34, 8.00, 8.56, 9.31, 9.47, 7.56, 7.14			E-2	0.60, 0.52, 0.66, 0.78, 0.59, 0.49, 0, 0.84, 0, 0.74, 0.59, 0.85, 0, 0, 0, 0, 0, 0, 0, 0, 0, 0, 0, 0, 0, 0, 0, 0, 0, 0		3.00, 3.26, 3.45, 3.26, 3.18, 3.69, 3.45, 3.68, 3.18, 2.06, 2.31, 2.09, 2.16, 2.45, 2.17, 2.54, 2.59, 2.74, 3.56, 3.15, 2.06, 2.31, 1.96, 1.84, 2.66, 2.98, 2.84, 3.16, 3.25, 3.45		7.14, 7.56, 7.25, 7.39, 7.86, 7.45, 7.62, 7.85, 8.02, 7.13, 7.56, 8.45, 8.36, 8.29, 9.12, 9.06, 9.54, 9.23, 7.85, 8.12, 8.36, 7.45, 7.01, 7.26, 7.56, 7.35, 7.48, 7.56, 7.10, 7.06
E-3	3.15, 3.26, 3.24, 3.56, 3.58, 3.47, 3.29, 3.26, 3.45, 3.51, 2.56, 2.62, 2.15, 2.30, 2.04, 2.58, 2.47, 2.91, 2.45, 2.60, 3.06, 3.15, 3.24, 2.69, 2.09, 2.27, 3.01, 3.26, 3.24, 2.86		7.31, 7.15, 7.65,7 .34, 7.28, 7.46, 7.15, 7.68, 7.49, 7.68, 7.23, 7.14, 6.58, 6.45, 6.39,6 .28, 6.17, 6.54, 6.23, 6.28, 6.53, 7.81, 8.09, 8.12, 8.26, 8.34, 7.45, 7.28, 7.26, 7.34		8.69, 8.46, 8.59, 8.36, 8.47, 8.29, 8.61, 8.95, 9.06, 9.34, 9.12, 9.67, 9.08, 9.36, 10.03, 10.26, 10.25, 8.15, 8.06, 7.26, 7.34, 7.86, 7.95, 7.41, 7.26, 7.06, 8.45, 8.16, 8.36,8.59			E-3	0, 0, 0, 0, 0, 0, 0, 0, 0, 0, 0, 0, 0, 0, 0, 0, 0, 0, 0, 0, 0, 0, 0, 0, 0, 0, 0, 0, 0, 0		3.05, 3.16, 3.58, 3.46, 2.93, 2.61, 2.54, 2.86, 2.37, 1.99, 1.85, 1.64, 3.29, 3.45, 2.85, 2.74, 3.65, 3.15, 3.46, 2.84, 3.69, 2.54, 2.87, 3.46, 3.58, 2.69, 1.54, 1.68, 2.99, 3.05		7.01, 7.15, 7.36, 6.26, 6.95, 6.84, 6.29, 6.16, 6.35, 6.25, 6.75, 6.94, 6.45, 6.85, 6.97, 6.48, 8.45, 8.06, 8.31, 7.15, 7.58, 7.95, 7.84, 7.86, 8.12, 8.06, 8.03, 8.45, 7.25, 7.31
E-4	2.90, 2.36, 2.45, 2.39, 2.87, 2.96, 3.02, 3.16, 3.25, 3.45, 3.65, 3.58, 3.29, 3.47, 3.56, 3.45, 2.63, 2.51, 2.89, 2.74, 3.16, 3.25, 2.62, 2.54, 3.02, 3.58, 3.16, 2.99, 1.98, 1.84		6.85, 6.59, 6.35, 6.21, 6.78, 6.45, 6.29, 6.31, 6.58, 6.47, 7.06, 7.23, 7.14, 7.58, 7.26, 7.34, 7.15, 7.36, 7.48, 7.65, 8.05, 8.14, 8.26, 8.34, 7.02, 7.13, 6.20, 6.30, 6.14, 6.99		8.54, 8.36, 8.47, 8.96, 8.26, 8.31, 9.05, 9.34, 9.74, 9.58, 9.61, 9.82, 9.60, 9.53, 9.47, 9.41, 9.85, 10.26, 7.15, 7.65, 8.48, 7.92, 7.84, 7.61, 10.06, 10.34, 10.56, 9.74, 8.26, 9.24			E-4	0, 0, 0, 0, 0, 0, 0, 0, 0, 0, 0, 0, 0, 0, 0, 0, 0, 0, 0, 0, 0, 0, 0, 0, 0, 0, 0, 0, 0, 0		3.56, 3.69, 3.45, 3.69, 4.06, 4.12, 4.58, 4.69, 4.57, 4.32, 4.95, 4.68, 4.75, 3.06, 3.15, 2.95, 2.74, 2.68, 2.14, 3.56, 2.89, 2.14, 2.63, 3.68, 4.09, 4.12, 3.95, 3.75, 3.64, 2.86		7.54, 7.58, 7.69, 7.45, 8.02, 8.15, 8.26, 8.35, 8.45, 8.69, 7.45, 7.36, 7.85, 6.21, 6.36, 6.05, 6.49, 6.58, 6.75, 6.32, 7.15, 7.59, 7.98, 8.56, 8.84, 7.26, 8.31, 6.06, 8.45, 8.47
E-5	3.51, 3.56, 3.47, 3.02, 3.69, 3.85, 3.74, 3.69, 3.64, 3.58, 2.95, 2.84, 2.86, 2.74, 3.16, 3.20, 3.45, 3.62, 3.69, 2.88, 2.15, 2.64, 1.69, 1.85, 2.90, 2.36, 2.96, 3.48, 3.06, 2.98		6.91, 6.54, 6.28, 6.34, 6.26, 6.34,6.58, 6.34, 7.01, 7.26, 7.38, 6.28, 6.30, 7.48, 7.59, 7.68, 8.06, 8.21, 6.95, 6.47, 5.95, 5.86, 6.01, 6.26, 6.35, 7.15, 7.32, 7.41, 7.06, 6.99		8.10, 8.26, 8.36, 8.45, 8.26, 8.37, 8.59, 8.62, 8.45, 8.15, 8.69, 9.05, 9.31, 9.48, 9.07, 9.06, 9.32, 9.16, 10.06, 10.38, 7.26, 7.01, 7.06, 7.35, 7.48 7.03, 6.95, 6.84, 7.13, 7.25			E-5	0.59, 0.45, 0.66, 0.65, 0.85, 0.47, 0.48, 0.87, 0.49, 0.87, 0.68, 0, 0, 0, 0, 0, 0, 0, 0, 0, 0, 0, 0, 0, 0, 0, 0, 0, 0, 0		3.00, 3.16, 3.25, 3.45, 3.26, 3.85, 3.74, 3.65, 3.59, 3.68, 4.05, 4.26, 4.24, 4.18, 4.37, 4.59, 4.26, 4.19, 4.67, 2.69, 2.85, 2.17, 2.36, 2.45, 2.96, 2.85, 3.61, 3.05, 3.28, 2.66		7.66, 7.52, 7.45, 7.26, 7.15, 8.25, 8.34, 8.56, 8.47, 9.12, 9.36, 9.45, 9.62, 6.66, 6.30, 6.20, 6.10, 6.09, 6.54, 6.08, 7.01, 7.06, 7.13, 7.08, 7.12, 7.36, 9.45, 8.68, 8.57, 9.12
E-6	3.16, 3.56, 3.42, 3.69, 3.51, 3.26, 3.02, 3.12, 2.36, 2.15, 2.06, 2.34, 2.59, 2.47, 2.16, 1.96, 1.85, 2.64, 1.87, 1.59, 2.69, 3.45, 3.06, 2.86, 2.91, 2.74, 2.66, 3.15, 3.06, 3.04		6.87, 6.25, 6.39, 6.12, 6.34, 6.59, 6.74, 6.92, 6.32, 6.12, 7.03, 6.85, 7.45, 7.26, 7.85, 7.14, 7.06, 7.03, 7.12, 8.45, 8.16, 8.32, 7.96, 7.84, 7.62, 6.35,6 .48, 7.59, 6.83, 7.15		8.06, 8.36, 8.14, 8.26, 8.35, 8.47, 8.06, 8.96, 8.12, 7.26, 7.63, 7.41, 7.02, 7.16, 9.02, 9.31, 9.58, 9.45, 9.12, 7.66, 7.54, 7.20, 7.18, 7.30, 9.26, 8.45, 8.06, 8.01, 7.06, 7.21			E-6	0, 0, 0, 0, 0, 0, 0, 0, 0, 0, 0, 0, 0, 0, 0, 0, 0, 0, 0, 0, 0, 0, 0, 0, 0, 0, 0, 0, 0, 0		3.16, 3.26, 3.58, 2.69, 2.54, 4.03, 4.16, 4.28, 4.56, 3.66, 3.51, 2.99, 2.05, 3.06, 3.15, 3.08, 2.69, 2.54, 4.01, 4.26, 4.25, 4.19, 3.26, 3.54, 2.99, 2.84, 3.08, 3.17, 2.69, 3.54		6.56, 6.69, 6.34, 6.85, 6.19, 7.58, 7.46, 7.69, 7.81, 8.23, 7.36, 8.20, 8.15, 9.42, 9.06, 9.31, 8.44, 7.26, 6.06, 6.31, 6.58, 7.46, 7.56, 6.85, 6.94, 6.13, 6.02, 7.45, 8.62, 9.42
E-7	3.10, 3.26, 3.52, 3.47, 3.26, 3.65, 3.15, 3.06, 3.85, 3.74, 3.16, 3.26, 2.86, 2.74, 2.69, 2.15, 2.58, 2.33, 1.96, 1.85, 1.74, 3.06, 3.15, 3.29, 2.69, 2.84, 3.06, 3.15, 2.87, 3.45		6.49, 6.23, 6.35, 6.54, 6.85, 5.96, 5.84, 5.62, 6.37, 6.23, 6.54, 6.85, 6.59, 7.01, 7.06, 7.32, 7.45, 7.62, 8.14, 8.26, 7.56, 6.06, 6.31, 5.98, 5.47, 6.55, 7.23, 7.14, 7.15, 7.20		7.91, 7.69, 7.14, 7.32, 7.25, 7.18, 7.29, 7.45, 7.69, 7.48, 8.12, 8.06, 8.32, 8.45, 8.26, 8.35, 7.45, 7.95, 8.06, 8.15, 9.02, 9.47, 6.59, 6.85, 6.41, 6.75, 7.06, 7.32, 7.15, 7.54			E-7	0.78, 1.01, 0.95, 0.54, 0.55, 0.69, 0.84, 0.57, 0.60, 0.57, 0.36, 0, 0, 0, 0, 0, 0, 0, 0, 0, 0, 0, 0, 0, 0, 0, 0, 0, 0, 0		2.56, 2.16, 2.32, 2.36, 2.15, 2.34, 2.06, 2.35, 2.16, 1.63, 1.85, 1.96, 1.47, 3.06, 3.15, 3.24, 3.56, 3.75, 3.49, 3.65, 1.56, 1.95, 1.55, 1.98, 2.06, 2.34, 2.15, 2.75, 2.68, 2.84		7.56, 7.59, 7.63, 7.14, 7.26, 7.85, 7.95, 7.64, 7.29, 7.36, 6.65, 6.19, 6.84, 6.23, 6.05, 6.16, 6.84, 8.02, 8.46, 8.31, 8.45, 8.67, 8.29, 7.88, 7.45, 7.63, 7.14, 8.02, 9.26, 8.63,
E-8	4.01, 4.06, 4.32, 4.15, 4.26, 4.63, 4.85, 4.95, 4.75, 4.26, 4.53, 4.81, 3.26, 3.01, 3.06, 3.26,3 .14, 3.59, 3.47, 3.15, 2.96, 2.84, 2.67, 3.15, 3.06, 4.13, 4.15, 4.26, 3.86, 4.12		7.50, 7.56, 7.58, 7.48, 7.96, 7.25, 7.13, 7.84, 8.02, 8.13, 8.63, 8.42, 7.95, 7.26, 6.53, 6.41, 6.28, 6.39, 6.47, 7.55, 7.23, 6.35, 6.20, 7.89, 8.15, 8.26, 6.45, 6.35,6 .88, 7.45		9.15, 9.26, 9.58, 9.47, 9.63, 9.05, 9.45, 9.69, 9.87, 9.06, 10.03, 10.26, 10.56, 8.45, 7.26, 7.31, 7 .59, 8.14, 8.02, 8.36, 9.02, 9.31, 10.26, 10.45, 8.69, 9.56, 9.37, 9.54, 9.85, 9.10			E-8	0, 0, 0, 0, 0, 0, 0, 0, 0, 0, 0, 0, 0, 0, 0, 0, 0, 0, 0, 0, 0, 0, 0, 0, 0, 0, 0, 0, 0, 0		2.36, 2.54, 2.96, 2.85, 2.14, 2.36, 2.75, 2.63, 1.69, 1.85, 3.02, 3.65, 3.14, 3.59, 3.74, 3.15, 3.56, 3.47, 3.69, 2.99, 2.16, 2.05, 2.65, 2.45, 2.84, 3.06, 3.59, 2.00, 3.45, 2.68		6.51, 6.63, 6.23, 6.05, 6.86, 6.14, 6.03, 7.48, 7.26, 7.31, 7.02, 7.06, 5.36, 5.96, 5.48, 5.61, 5.50, 5.36, 5.64, 6.45, 6.69, 8.15, 8.23, 8.67, 7.56, 7.46, 7.52, 7.41, 7.30, 6.54
E-9	3.01, 3.02, 3.16, 3.25, 3.46, 3.15, 3.58, 3.47, 3.96, 3.85, 3.21, 2.69, 2.54, 2.78, 2.81, 2.69, 3.15, 3.42, 3.56, 3.26, 3.18, 3.15, 3.56, 3.48, 3.57, 1.99, 1.84, 2.26, 2.54, 2.36		7.12, 7.26, 7.32, 7.45, 7.36, 7.56, 7.84, 7.96, 7.68, 7.45, 6.52, 6.35, 6.15, 6.47, 6.85, 6.29, 6.35, 8.01, 8.26, 8.34, 8.05, 6.56, 6.69, 7.26, 7.54, 7.66, 7.26, 7.10, 7.45, 7.03		9.16, 9.36, 9.25, 8.36, 8.45, 8.62, 8.37, 7.59, 7.45, 7.50, 10.23, 10.63, 10.59, 10.45, 9.87, 9.63, 8.59, 8.64, 8.23, 10.36, 9.78, 9.15, 9.06, 9.48, 7.14, 8.45, 8.62, 8.37, 9.84, 9.86			E-9	1.00, 0.59, 0.66, 0.54, 0.85, 0.64, 0.78, 0.66, 0.47, 0.50, 0.75, 0, 0, 0, 0, 0, 0, 0, 0, 0, 0, 0, 0, 0, 0, 0, 0, 0, 0, 0		2.81, 2.36, 2.54, 3.69, 3.02, 3.15, 3.45, 3.68, 3.74, 3.06, 1.99,1.98, 2.66, 2.03, 2.13, 2.63, 2.57, 2.14, 2.06, 3.16, 3.58, 3.26, 4.02, 4.16, 4.09, 3.56, 3.84, 3.95, 4.15, 4.08		6.74, 6.59, 5.62,5 .64, 5.39, 5.51, 5.26, 6.63, 6.58, 6.94, 6.75, 6.31, 6.25, 7.45, 7.62, 7.85, 7.46, 6.58, 8.01, 8.26, 8.34, 7.75, 7.61, 6.54, 6.82, 6.19, 6.35, 6.45, 6.88, 6.74,
E-10	3.05, 3.21, 3.26, 3.45, 3.85, 3.47, 3.26, 3.51, 2.63, 2.58, 2.45, 3.06, 3.15, 3.69, 3.58, 2.45, 2.06, 2.18, 2.94, 2.74, 2.36, 3.01, 3.56, 3.82, 3.14, 3.26, 2.95, 3.06, 3.14, 3.02		7.16, 7.05, 7.36, 7.14, 7.26, 7.35, 7.48, 7.29, 7.63, 7.18, 7.20, 6.36, 6.53, 6.41, 6.29, 6.38, 6.09, 6.47, 8.03, 8.15, 8.69, 8.34, 8.17, 7.26, 6.85, 6.74, 6.36, 8.14, 8.20, 7.52		8.57, 8.59, 8.62, 8.74, 7.19, 7.63, 7.25, 7.84, 7.82, 9.01, 9.48, 9.36, 9.47, 9.58, 9.84, 10.06, 10.36, 9.48, 8.89, 8.74, 9.26, 7.51, 7.23, 7.01, 7.45, 8.63, 8.14, 9.48, 9.63, 9.57			E-10	0.45, 0.89, 0.74, 0.16, 0.84, 0.83, 0.75, 0.49, 0.94, 1.05, 0.88, 0, 0, 0, 0, 0, 0, 0, 0, 0, 0, 0, 0, 0, 0, 0, 0, 0, 0, 0		1.96, 1.86, 2.06, 2.37, 1.89, 1.54, 1.62, 1.35, 1.85, 2.63, 2.05, 2.15, 2.09, 2.63, 2.74, 2.53, 3.06, 3.45, 3.15, 3.06, 3.08, 1.26, 1.22, 1.35, 1.47, 1.28, 1.63, 2.65, 2.13, 2.08		7.15, 7.36, 7.45, 7.65, 7.48, 7.36, 7.12, 7.06, 7.36, 7.54, 7.26, 8.45, 8.36, 8.12, 8.96, 8.67, 8.34, 6.12, 6.35, 6.48, 6.03, 6.29, 7.56, 7.84, 7.59, 6.65, 6.95, 8.16, 8.23, 8.45
E-11	2.95, 2.96, 2.68, 2.74, 2.69, 2.51, 2.03, 2.45, 2.69, 3.01, 3.26, 3.54, 3.59, 2.67, 2.48, 2.95, 3.16, 3.05, 2.54, 2.68, 3.16, 3.25, 3.05, 3.47, 3.86, 3.16, 2.99, 2.84, 2.15, 2.06		7.20, 7.45, 7.36, 7.45, 7.85, 7.36, 7.14, 7.89, 7.92, 6.89, 6.48, 6.37, 6.05, 8.01, 8.26, 8.34, 8.02, 7.47, 6.96, 6.53, 6.81, 7.45, 7.26, 7.82, 7.60, 8.14, 8.52, 7.56, 7.60, 7.41		8.64, 8.59, 8.45, 8.36, 8.17, 7.02, 7.16, 7.36, 7.45, 7.58, 8.69, 8.54, 8.17, 9.02, 9.15, 9.36, 8.45, 7.26 7.31, 7.05, 10.06, 10.25, 8.47, 8.29, 9.36, 7.14, 7.25, 7.46, 9.26, 8.34			E-11	0, 0, 0, 0, 0, 0, 0, 0, 0, 0, 0, 0, 0, 0, 0, 0, 0, 0, 0, 0, 0, 0, 0, 0, 0, 0, 0, 0, 0, 0		2.78, 2.63, 2.15, 2.35, 2.45, 2.63, 3.16, 3.05, 3.29, 3.47, 3.16, 3.05, 1.99, 1.86, 1.75, 3.66, 3.15, 2.09, 2.54, 2.96, 2.78, 2.45, 2.61, 3.09, 3.45, 4.06, 4.15, 2.13, 2.06, 3.54		7.58, 7.45, 7.36, 7.15, 7.63, 7.89, 7.56, 7.54, 7.96, 7.18, 7.36, 7.54, 7.36, 6.52, 6.31, 6.20, 6.31, 6.25, 6.09, 6.47, 6.59, 8.14, 8.29, 8.64, 5.96, 5.84, 6.29, 7.31, 7.48, 8.96
E-12	3.45, 3.56, 3.28, 3.69, 3.15, 3.46, 3.85, 3.94, 4.06, 4.15, 4.85, 4.47, 4.12, 3.06, 2.69, 2.58, 2.87, 2.51, 3.05, 3.24, 3.18, 2.85, 2.74, 2.61, 3.00, 3.14, 3.25, 3.16, 3.57, 4.16		7.01, 7.26, 7.34, 7.45, 7.36, 6.56, 6.03, 6.14, 6.52, 6.85, 6.34, 6.78, 6.95, 7.56, 7.41, 7.42, 7.34, 7.58, 7.90, 6.85, 6.34, 7.12, 7.58, 8.92, 8.45, 9.01, 9.26, 8.45, 7.56, 7.34		8.05, 8.36, 8.45, 8.67, 8.29, 8.36, 7.15, 7.06, 7.34, 7.95, 7.84, 7.63, 9.15, 9.36, 9.47, 9.78, 9.85, 10.03, 10.26, 10.45, 8.47, 8.26, 7.12, 7.96, 7.84, 7.26, 9.36, 8.59, 8.04, 8.14			E-12	0, 0, 0, 0, 0, 0, 0, 0, 0, 0, 0, 0, 0, 0, 0, 0, 0, 0, 0, 0, 0, 0, 0, 0, 0, 0, 0, 0, 0, 0		2.88, 3.16, 3.02, 2.03, 1.86, 2.96, 2.14, 2.03, 2.16, 2.35, 3.66, 3.02,3.15, 3.24, 3.48, 3.26, 3.61,3 .52, 3.41, 2.96, 2.84, 3.62, 3.15, 2.45, 2.68, 2.15, 2.36, 3.12, 3.05, 3.46		7.01, 7.26, 7.34, 7.56, 7.89, 7.41, 7.58, 7.69, 7.84, 7.36, 7.15, 7.28, 7.56, 7.94, 7.58, 6.95, 6.84, 6.35, 6.18, 8.14, 8.36, 7.45, 6.56, 6.94, 7.85, 7.61, 7.53, 7.41, 8.29, 8.31
E-13	3.34, 3.26, 3.16, 3.02, 2.98, 2.78, 2.54, 3.06, 3.15, 3.08, 3.59, 2.88, 2.47, 2.41, 3.69, 2.84, 2.57, 3.61, 3.05, 3.58, 2.99, 2.15, 2.65, 3.47, 2.16, 2.05, 4.02, 4.16, 4.35, 3.58,		6.15, 6.26, 6.35, 6.48, 6.29, 6.37, 6.12, 6.05, 6.59, 7.05, 6.48, 7.02, 7.16, 7.03, 7.25, 7.46, 7.82, 7.46, 5.89, 5.84, 5.96, 5.75, 5.56, 6.84, 7.26, 7.85, 7.98, 7.45, 6.15, 6.28		8.74, 8.59, 8.57, 8.26, 8.32, 8.45, 7.59, 7.65, 7.14, 7.85, 7.96, 8.47, 8.12, 8.06, 8.39, 7.15, 7.02, 6.94, 6.85, 9.21, 9.26, 9.34, 10.12, 10.03, 10.06, 8.98, 9.47, 9.12, 9.58, 8.56			E-13	0, 0, 0, 0, 0, 0, 0, 0, 0, 0, 0, 0, 0, 0, 0, 0, 0, 0, 0, 0, 0, 0, 0, 0, 0, 0, 0, 0, 0, 0		3.05, 3.26, 3.15, 3.06, 4.01, 4.23, 4.15, 4.69, 4.85,4.75, 2.66, 2.12, 2.05, 2.69, 2.45, 2.35, 2.12, 2.37, 2.56, 3.26, 3.15, 4.06, 3.66, 2.99, 2.84, 2.75, 3.62, 3.52, 3.00, 3.16		7.89, 7.98, 7.56, 7.94, 8.69, 8.23, 8.15, 8.64, 8.02, 8.31, 9.02, 9.64, 8.67, 8.69, 9.32, 9.12, 6.58, 6.94, 6.37, 6.81, 7.98, 8.45, 8.69, 9.12, 9.60, 6.41, 6.28,7 .03, 7.16, 7.25
E-14	4.15, 4.02, 4.16, 4.35, 4.02, 4.48, 4.59, 4.67, 4.12, 3.06, 3.15, 3.62, 3.85, 3.74, 3.96, 3.58, 3.45, 4.03, 4.26, 4.15, 4.28, 4.17, 3.96, 3.85, 3.42, 3.74, 3.55, 3.12, 3.06, 2.96,		7.01, 7.06, 6.89, 6.75, 6.48, 6.75, 6.85, 6.58, 6.12, 6.35, 6.48, 6.74, 6.98, 7.14, 7.56, 7.25, 7.48, 7.68, 8.05, 8.26, 8.34, 7.45, 7.26, 7.34, 6.89, 7.05, 7.12, 6.99, 7.16, 7.25		8.61, 8.69, 8.64, 8.17, 8.59, 8.36, 9.01, 9.26, 9.37, 9.84, 9.56, 10.02, 10.06, 10.35, 9.33, 9.20, 10.12, 8.97, 8.47, 8.12, 8.03, 8.56, 9.15, 9.36, 9.07, 9.45, 8.47, 8.98, 8.47, 9.48			E-14	0, 0, 0, 0, 0, 0, 0, 0, 0, 0, 0, 0, 0, 0, 0, 0, 0, 0, 0, 0, 0, 0, 0, 0, 0, 0, 0, 0, 0, 0		3.06, 3.16, 3.25, 3.45, 3.65, 3.85, 3.96, 3.47, 3.15, 3.26, 2.96, 2.85, 2.74, 2.15, 2.69, 2.47, 2.16, 2.03, 4.02, 4.16, 4.32, 2.69, 3.15, 2.99, 3.46, 2.85, 3.66, 3.12, 3.06, 2.85		8.01, 8.26, 8.69, 8.34, 8.75, 9.06, 9.32, 9.15, 9.65, 9.45, 9.38, 7.15, 7.06, 7.32, 7.45, 7.68, 7.84, 7.92, 7.61, 6.53, 6.48, 6.92, 6.31, 10.26, 10.38, 9.56, 6.54, 7.06, 6.35, 7.15
E-15	3.47, 3.26, 2.95, 2.84, 3.06, 3.15, 4.06, 2.96, 3.51, 3.15, 2.87, 2.65, 3.15, 4.26, 4.59, 4.85,4.71, 4.96, 4.58, 4.12, 3.95, 3.45, 3.26, 3.51, 2.58, 2.46, 2.94, 3.26, 3.15, 3.06		6.98, 6.54, 7.06, 6.26, 7.14, 5.45, 6.28, 6.69, 7.12, 7.03, 7.15, 7.46, 8.14, 8.06, 8.32, 8.59, 8.12, 6.87, 6.24, 7.14, 7.56, 6.95, 6.54, 6.39, 7.15, 7.05, 7.45, 7.16, 6.85, 6.47		8.54, 8.69, 8.35, 8.47, 8.26, 8.20, 8.16, 9.03, 9.45, 7.15, 7.60, 7.53, 7.21, 9.02, 9.13, 9.45, 9.68, 9.73, 10.56, 10.47, 10.09, 9.85, 7.12, 7.06, 7.34, 7.45, 8.26, 8.18, 8.37, 8.45			E-15	0, 0, 0, 0, 0, 0, 0, 0, 0, 0, 0, 0, 0, 0, 0, 0, 0, 0, 0, 0, 0, 0, 0, 0, 0, 0, 0, 0, 0, 0		2.98, 2.88, 2.69, 2.47, 2.16, 2.35, 2.86, 2.54, 2.99, 3.02, 3.16, 3.05, 3.24, 3.16, 3.58, 3.47, 3.16, 3.86, 3.84, 3.95, 2.56, 2.47, 2.61, 2.53, 1.99, 1.86, 3.26, 3.64, 2.98, 2.75		8.15, 8.65, 8.34, 8.78, 8.96, 8.25, 8.36, 8.61, 8.24, 7.26, 7.45, 7.36, 7.02, 7.16, 7.39, 8.02, 9.15, 9.46, 7.26, 7.03, 7.15, 6.35, 6.48, 7.63, 7.52, 7.91, 9.54, 9.68, 6.00, 6.32
E-16	3.33, 3.25, 3.16, 3.02, 3.69, 3.54, 3.74, 3.18, 3.06, 2.96, 2.84, 2.51, 2.03,2 .47, 4.08, 4.16, 4.05, 3.69, 3.85, 3.21, 2.69, 2.74, 2.85, 3.16, 3.58, 3.96, 3.47, 2.85, 2.69, 3.45		6.45, 6.58, 6.36, 6.58, 6.59,6 .74,6.12, 6.32, 6.48, 6.55, 7.02, 7.13, 7.45, 7.29, 7.58, 7.31, 7.49, 7.65, 8.01, 8.26, 8.34, 5.96, 5.74, 5.59, 6.42, 6.32, 6.15, 7.03, 7.45, 6.85		8.57, 8.26, 8.34, 8.12, 7.02, 7.06, 7.31, 7.45, 7.08, 7.96, 6.48, 6.92, 6.84, 7.96, 9.26, 9.31, 10.26, 10.35, 10.89, 9.65, 7.45, 7.16, 6.58, 7.15, 7.46, 9.58, 9.62, 8.75, 8.46, 9.84			E-16	0, 0, 0, 0, 0, 0, 0, 0, 0, 0, 0, 0, 0, 0, 0, 0, 0, 0, 0, 0, 0, 0, 0, 0, 0, 0, 0, 0, 0, 0		3.57, 3.56, 3.48, 3.95, 3.68, 3.47, 3.15, 3.26, 4.15, 4.06, 4.69, 4.15, 4.28, 4.67, 4.13, 4.26, 4.05, 4.63, 4.85, 4.47, 2.66, 2.35, 2.61, 2.06, 2.45, 2.38, 2.69, 2.05, 2.13, 1.57		7.56, 7.58, 7.69, 7.45, 8.26, 8.30, 8.15, 6.26, 6.47, 7.06, 7.36, 7.14, 6.32, 6.59, 6.85, 7.14, 7.26, 6.30, 5.29, 6.45, 8.54, 7.26, 7.31, 7.45, 6.56, 6.39, 6.24, 8.14, 8.26, 8.54
E-17	3.16, 3.26, 3.47, 3.58, 3.16, 3.56, 3.85, 3.22, 3.20, 2.69, 2.45, 2.18, 2.67, 2.95, 2.13, 3.06, 3.45, 3.28, 3.19, 3.20, 3.57, 3.46, 2.81, 3.06, 4.12, 4.06, 4.25, 3.85, 3.47, 2.99		6.88, 6.45, 6.29, 6.31, 6.05, 6.87, 6.45, 6.96, 6.45, 6.32, 6.15, 7.06, 7.32, 7.15, 7.28, 7.90, 8.26, 8.06, 8.31, 8.16, 7.56, 7.31, 7.41, 6.84, 6.59, 6.93, 7.05, 7.12, 7.36, 7.40		8.69, 8.71, 8.59, 8.64, 8.78, 8.95, 9.12, 9.12, 9.36, 9.05, 9.87, 9.45, 10.06, 10.32, 10.56, 10.49, 7.58, 7.15, 7.26, 7.49, 7.85, 8.12, 8.06, 8.34, 9.45, 7.01, 7.26, 7.45, 8.96, 9.84			E-17	0, 0, 0, 0, 0, 0, 0, 0, 0, 0, 0, 0, 0, 0, 0, 0, 0, 0, 0, 0, 0, 0, 0, 0, 0, 0, 0, 0, 0, 0		3.42, 3.26, 3.15, 3.26, 3.95, 3.74, 3.58, 3.26, 3.14, 2.56, 2.69, 2.34, 2.57, 2.61, 3.05, 3.26, 3.15, 1.96, 1.84, 1.76, 2.06, 2.34, 3.86, 3.48, 3.92, 3.16, 2.66, 2.49, 2.68, 2.57		8.05, 8.26, 8.74, 8.69, 8.63, 8.12, 8.49, 7.06, 7.34, 7.59, 7.61, 7.35, 8.69, 9.01, 9.36, 9.63, 9.47, 8.59, 6.45, 6.69, 6.85, 6.74, 7.56, 7.81, 9.56, 9.20, 9.48, 8.65, 8.37, 9.95
E-18	3.51, 3.26, 3.57, 3.46, 3.85, 3.92, 3.15, 3.64, 3.57, 3.26, 3.58, 2.96,2 .48, 2.15, 2.36,2 .47, 2.08, 2.95, 4.01,4 .06, 4.35, 2.69, 2.85, 2.47, 3.61, 3.52, 3.06, 3.98, 4.12, 4.06		7.10, 7.15, 7.36, 7.45, 7.26, 6.35, 6.05, 6.19, 6.85,6 .74, 6.93, 6.15, 7.03, 7.45, 7.26, 7.18, 7.09, 6.85, 6.94, 6.71, 6.25, 6.39, 6.85, 7.45, 7.12, 8.04, 6.09, 7.45, 7.62, 7.13		8.94, 8.56, 8.97, 9.15, 9.06, 7.15, 7.06, 7.34, 10.23, 10.56, 10.36, 9.54, 9.63, 8.15, 8.20, 7.45, 7.63, 8.59, 9.45, 9.62, 9.32, 10.26, 9.35, 7.48, 7.95, 8.95, 8.69, 10.36, 8.74, 9.26			E-18	0, 0, 0, 0, 0, 0, 0, 0, 0, 0, 0, 0, 0, 0, 0, 0, 0, 0, 0, 0, 0, 0, 0, 0, 0, 0, 0, 0, 0, 0		3.67, 3.59, 3.64, 3.58, 3.46, 3.81, 3.85, 3.74, 3.69, 4.02, 4.16, 4.08, 4.29, 4.35, 4.16, 4.58, 4.75, 2.96, 2.51, 2.36, 2.01, 2.25, 2.86, 3.47, 3.56, 3.01, 3.26, 3.14, 2.68, 2.45		8.16, 8.46, 8.32, 8.78, 7.12, 7.36, 7.02, 7.45, 7.39, 6.58, 6.48, 6.92, 7.86, 7.92, 8.46, 9.32, 7.45, 7.18, 7.06, 6.95, 8.45, 6.84, 7.56, 7.35, 7.51, 7.62, 7.98, 8.56, 9.14, 9.36
E-19	3.21, 3.15, 3.26, 3.22, 3.20, 3.15, 3.46, 3.58, 3.29, 3.47, 2.96, 2.85, 2.47, 2.51, 2.36, 3.47, 4.05, 4.16, 3.88, 3.49, 2.69, 2.47, 3.61, 3.05,3 .14, 3.12, 3.06, 2.96, 2.84, 2.58		7.23, 7.15, 6.02, 6.14, 6.58, 6.93, 5.94, 5.92, 5.81, 6.26, 6.35, 6.47, 7.56, 8.96, 8.21, 8.45, 8.06, 8.31, 7.16, 7.06, 7.45, 7.06, 6.58, 6.34, 6.19, 8.06, 7.45, 7.82, 7.16, 7.30		9.36, 9.56, 9.65, 9.48, 10.03, 10.26, 10.95, 10.84, 10.76, 8.03, 8.05, 8.26, 8.34, 8.17, 8.96, 10.45, 10.69, 7.98, 7.48, 7.62, 9.63, 10.59, 10.87, 8.36, 9.20, 9.15, 9.00, 10.06, 9.64, 9.98			E-19	0, 0, 0, 0, 0, 0, 0, 0, 0, 0, 0, 0, 0, 0, 0, 0, 0, 0, 0, 0, 0, 0, 0, 0, 0, 0, 0, 0, 0, 0		3.34, 3.56, 3.68, 3.84, 3.59, 3.61, 4.02, 4.16, 4.35, 4.18, 4.56, 4.68, 4.17, 4.58, 4.96, 4.57, 2.68, 2.54, 2.96, 2.84, 2.57, 3.61, 2.01, 2.26, 2.05, 2.34, 2.16, 3.45, 3.12, 3.06		8.06, 8.26, 8.34, 8.16, 8.36, 8.95, 9.63, 9.12, 9.36, 7.12, 7.06, 7.35, 7.41, 7.45, 7.36, 7.15, 8.36, 8.20, 6.95, 6.84, 6.69, 7.26, 7.51, 9.26, 8.45, 8.68, 8.26, 8.13, 8.47, 8.06
E-20	4.06, 4.12, 4.35, 4.28, 4.16, 4.58,4 .47, 4.69, 4.03, 4.15, 3.06, 3.21, 3.56,3 .84, 3.59, 3.67, 3.20, 3.14, 3.65, 2.96, 4.24, 3.95, 4.59, 4.37, 4.51, 4.26, 4.58, 4.67, 4.47, 4.56		7.89, 8.16, 8.36, 8.45, 8.29, 8.06, 8.31, 8.45, 7.12, 7.26, 7.34, 7.16, 7.28, 7.56, 7.81, 6.29, 6.84, 8.06, 9.01, 9.26, 9.34, 8.16, 8.24, 7.95, 7.99, 7.21, 6.19, 6.16, 6.58, 7.61		8.64, 8.26, 8.69, 8.45, 8.03, 8.12, 9.26, 9.34, 7.12, 7.03, 7.15, 7.26, 7.34, 7.45, 8.02, 8.36, 9.15, 9.68, 9.74, 9.28, 9.31, 10.02, 10.36, 9.48, 8.96, 8.67, 7.15, 7.36, 8.99, 9.48			E-20	0, 0, 0, 0, 0, 0, 0, 0, 0, 0, 0, 0, 0, 0, 0, 0, 0, 0, 0, 0, 0, 0, 0, 0, 0, 0, 0, 0, 0, 0		3.24, 3.26, 3.35, 3.46, 3.58, 3.16, 3.29, 3.47, 3.65, 3.06, 3.95, 3.85, 2.01, 2.06, 2.36, 2.15, 2.85, 2.92, 2.75, 2.65, 2.34, 3.01, 3.26, 3.24, 3.15, 4.05, 3.99, 4.14, 4.26, 3.86		7.56, 7.25, 7.15, 7.36, 7.45, 7.63, 8.21, 8.06, 8.36, 8.45, 8.96, 9.02, 9.16, 9.32, 7.45, 7.26, 7.31, 6.56, 6.96, 6.35, 6.84, 6.26, 6.31, 8.15, 8.69, 7.96, 7.84, 7.68, 7.75, 7.36
