# Supplementary material for: In vivo evaluation of insect wax for hair growth potential
Source: PLoS One. 2018 Feb 13;13(2):e0192612. doi: 10.1371/journal.pone.0192612 (PMC5811011; doi:10.1371/journal.pone.0192612)
Supplement: S4 File — (XLS) [file pone.0192612.s004.xls]

## Sheet: Sheet1
Experimental area							Blank control area
	0th	7th	16th	20th	30th			0th	7th	16th	20th	30th
45 % insect wax A-1	6	5	7	7	6		A-1	4	5	6	9	8
A-2	7	6	9	8	8		A-2	4	6	7	8	7
A-3	5	4	8	9	7		A-3	6	7	9	7	6
A-4	4	7	5	6	5		A-4	6	5	5	6	8
A-5	6	5	6	6	9		A-5	4	4	8	6	9
A-6	7	5	7	8	6		A-6	5	6	6	8	7
A-7	6	3	8	7	7		A-7	4	6	5	9	8
A-8	6	6	9	9	9		A-8	6	5	7	8	8
30 % insect wax B-1	4	4	7	7	8		B-1	4	4	7	7	7
B-2	5	3	6	8	8		B-2	5	3	6	8	8
B-3	6	5	8	9	9		B-3	6	5	8	9	9
B-4	3	4	9	6	7		B-4	4	5	9	6	5
B-5	4	4	6	7	7		B-5	3	4	5	6	7
B-6	5	3	5	7	6		B-6	4	5	6	7	8
B-7	6	4	8	6	9		B-7	5	3	8	6	9
B-8	3	6	8	9	9		B-8	3	5	9	9	8
10 % insect wax C-1	5	4	5	8	9		C-1	5	4	8	8	9
C-2	4	6	6	9	8		C-2	4	5	7	9	8
C-3	4	5	5	7	6		C-3	3	6	6	7	7
C-4	5	5	7	6	7		C-4	6	3	6	8	7
C-5	5	6	4	7	8		C-5	5	3	8	9	8
C-6	6	3	6	8	9		C-6	5	4	7	6	9
C-7	7	4	5	9	8		C-7	6	5	7	7	9
C-8	8	6	6	7	8		C-8	4	4	9	9	7
camellia oil D-1	5	5	8	8	8		D-1	5	6	7	8	8
D-2	6	6	9	9	9		D-2	4	5	8	7	9
D-3	3	7	7	9	9		D-3	3	4	9	9	7
D-4	4	4	6	8	6		D-4	6	7	5	6	6
D-5	6	3	9	7	7		D-5	6	7	6	7	7
D-6	6	5	8	6	8		D-6	5	6	5	6	9
D-7	5	4	8	9	8		D-7	6	4	6	7	8
D-8	5	5	8	8	9		D-8	5	5	8	8	8
5 % minoxidil tincture E-1	6	5	9	8	8		E-1	5	4	9	8	8
E-2	5	4	8	9	9		E-2	6	5	8	9	9
E-3	7	3	7	7	7		E-3	7	5	6	7	7
E-4	4	6	6	8	8		E-4	4	3	7	6	6
E-5	7	4	8	7	7		E-5	4	3	6	8	8
E-6	5	4	9	7	8		E-6	3	3	8	9	9
E-7	6	4	8	8	8		E-7	5	5	9	8	7
E-8	7	5	7	9	9		E-8	7	4	8	8	9
