# Supplementary material for: In vivo evaluation of insect wax for hair growth potential
Source: PLoS One. 2018 Feb 13;13(2):e0192612. doi: 10.1371/journal.pone.0192612 (PMC5811011; doi:10.1371/journal.pone.0192612)
Supplement: S5 File — (XLS) [file pone.0192612.s005.xls]

## Sheet: Sheet1
	Experimental area			Blank control area
45 % insect wax A-1	860.78	874.12	870.12	450.36	459.63	460.13
A-2	855.12	860.34	857.36	430.26	435.16	433.85
A-3	884.12	890.56	895.35	440.25	443.56	445.95
A-4	871.95	868.45	869.75	435.13	456.25	447.36
A-5	865.45	850.12	857.48	440.03	428.35	439.59
A-6	892.12	887.35	883.82	487.01	460.98	475.34
30 % insect wax B-1	840.23	846.36	842.96	410.35	409.63	415.52
B-2	850.13	854.36	859.75	420.63	425.69	421.53
B-3	864.59	870.16	875.43	432.06	436.02	440.16
B-4	880.12	875.36	870.94	442.03	456.28	450.86
B-5	871.23	876.25	862.02	421.03	436.15	425.96
B-6	840.62	830.12	824.06	416.35	424.26	425.63
10 % insect wax C-1	450.12	453.26	449.12	435.16	430.12	428.69
C-2	472.13	478.62	475.23	450.13	456.32	460.81
C-3	460.13	465.25	458.75	441.03	443.26	438.26
C-4	445.63	440.12	456.02	461.03	465.23	468.74
C-5	456.29	458.27	460.47	421.26	416.81	428.63
C-6	469.01	473.12	463.98	461.23	459.68	472.58
camellia oil D-1	429.13	420.13	419.36	420.13	425.63	418.03
D-2	440.12	448.26	450.86	445.62	450.13	440.26
D-3	458.12	466.85	470.58	430.12	426.12	440.59
D-4	420.13	426.56	419.28	416.36	418.26	409.15
D-5	415.69	410.68	409.47	436.15	418.96	420.13
D-6	461.03	455.32	460.36	450.69	465.75	438.29
5 % minoxidil tincture E-1	860.14	846.23	860.54	420.36	410.63	409.75
E-2	871.12	889.64	891.06	479.26	482.01	491.56
E-3	831.56	826.25	824.19	431.56	426.34	419.35
E-4	843.12	856.19	831.56	487.69	490.25	493.14
E-5	882.45	894.36	876.65	425.69	416.86	435.12
E-6	901.26	921.36	945.85	471.58	462.74	450.01
0.5 % policosanol F-1	890.15	884.26	896.14	401.36	409.85	384.16
F-2	851.06	846.12	837.01	425.69	438.47	441.51
F-3	836.12	824.86	810.69	443.59	457.12	462.14
F-4	840.36	847.12	859.75	413.26	419.05	404.65
F-5	879.12	883.16	887.59	394.12	382.48	367.25
F-6	884.25	915.74	920.01	450.12	442.18	450.78
